# Supplementary material for: The bacteria of a fig community
Source: Microbiol Spectr. 2026 Mar 30;14(5):e03013-24. doi: 10.1128/spectrum.03013-24 (PMC13141926; doi:10.1128/spectrum.03013-24)
Supplement: Supplemental tables and sheets — Table S1 and Sheets S1 to S13. [file spectrum.03013-24-s0002.xlsx]

## Sheet: 1 Library Prep Conditions
Supplemental Table 1 sheet 1 Library Prep Conditions
PCR				PCR	2021-12-16
				Re-do	2021-12-23
Cycling Conditions			Plat II Recipe			Redo Recipe
94°C	2 min				1X (µL)	1X (µL)
35x 94°C	15 s		Plat II MM (2X)		10	10
54°C	15 s		Nuclease-Free Water		7.2	5.2
68°C	7 s		F Primer - Barcoded (10 µM)		0.4	0.4	GTGYCAGCMGCCGCGGTAA	515F (Parada)
68°C	3 min		R Primer - 806R (10 µM)		0.4	0.4	GGACTACNVGGGTWTCTAAT	806R (Apprill)
4°C	∞		DNA Template		2	4
				Total vol:	20	20
				PCR Pos:	1:20 dil Zymo Microbial Mock Comm.
Gel Electrophoresis			Gel Electrophoresis
	2021-12-16			2021-12-23
Agarose %:	2		Agarose %:	2
Midori Green:	7.0 µL		Midori Green:	3.5 µL
Gel Size:	130 mL - Large		Gel Size:	65 mL - Small
Voltage:	100 V		Voltage:	100 V
Time:	35 min		Time:	35 min
Orange G:	1.5 µL		Orange G:	1.5 µL
100 bp Ladder:	3.5 µL		100 bp Ladder:	3.5 µL
PCR vol:	5.0 µL		PCR vol:	5.0 µL
PCR date:	2021-12-16		PCR date:	2021-12-23
Ladder: Quick-Load 100 bp DNA Ladder (NEB, Cat. No. N0467L)
Normalization and Clean-up - Just-a-Plate (Charm Biotech, Cat. No. JN-120-10)
	2022-01-05
Binding Buffer:	13 µL
PCR Volume:	13 µL
Incubation Time:	3 hours
Elution Volume:	20 µL
Pooling and SPRI Clean-up
	2022-01-05
Cleaned PCR:	10 µL
Pool Volume:	810 µL
Ampure (X):	1.2X
Elution Buffer:	NFW
Elution Volume:	75 µL
Bioanalyzer
		2022-01-06
Assay:	DNA High Sensitivity
File Name:	2021-0038_BA_01062022
Library Size (bp):	394
Estimated nM:	18.5356
Qubit
	2022-01-05
Assay:	1x dsDNA HS
Conc (ng/µL):	4.82

## Sheet: 2 Fig sample metadata
Supplemental Table 1 sheet 2 Fig sample metadata
sample-id	barcode_sequence	surface_or_interior	control	fig_field_label	plant_label	latitude	longitude	fig_stage	day_of_aug_2019_picked	day_of_aug_2019_dissected	foundress_number	worms_present	parasitic_wasp_present	surface_interior_worms
#q2:types	categorical	categorical	categorical	categorical	categorical	numeric	numeric	categorical	numeric	numeric	numeric	categorical	categorical
EXTRNEG	TAATCCATAATC		extraction_negative
ExtrNeg1	CATTTCGCACTT		extraction_negative
EXTRPOS	CATGTCTTCCAT		extraction_positive
GW1	CTCTGAGGTAAC	interior	test	13-2	13	25.0286	121.557	B	27	28	0	no	no	interior-no
GW10	GTTCATTAAACT		fig_negative
GW11	TTCGATGCCGCA		fig_negative
GW12	TCGTTATTCAGT	surface	test	13-1	13	25.0286	121.557	B	27	28	0	no	no	surface
GW13	ACTCTGTAATTA	interior	test	13-3	13	25.0286	121.557	B	27	28	0	yes	no	interior-yes
GW14	ATATGTTCTCAA	interior	test	13-4	13	25.0286	121.557	B	27	28	0	no	no	interior-no
GW15	TCAGACCAACTG	interior	test	13-5	13	25.0286	121.557	B	27	28	0	no	no	interior-no
GW16	TTCCAATACTCA	surface	test	15-1	15	25.0312	121.574	B	27	28	2	yes	no	surface
GW17	CTTGGAGGCTTA	interior	test	15-1	15	25.0312	121.574	B	27	28	2	yes	no	interior-yes
GW18	GTGCCGGCCGAC	surface	test	15-2	15	25.0312	121.574	B	27	28	15	yes	no	surface
GW19	AGAGGGTGATCG	interior	test	15-2	15	25.0312	121.574	B	27	28	15	yes	no	interior-yes
GW2	TCCGGCGGGCAA	interior	test	14-3	14	25.0313	121.574	B	27	29	1	yes	no	interior-yes
GW20	GGATACTCGCAT	surface	test	15-3	15	25.0312	121.574	B	27	28	19	yes	no	surface
GW21	TCATGGCCTCCG	interior	test	15-3	15	25.0312	121.574	B	27	28	19	yes	no	interior-yes
GW22	ATGTGCTGCTCG	interior	test	15-4	15	25.0312	121.574	B	27	28	2	no	no	interior-no
GW23	CCACGAGCAGGC	interior	test	15-5	15	25.0312	121.574	B	27	28	12	yes	no	interior-yes
GW24	CGCCGTACTTGC	surface	test	19-1	19	25.0089	121.532	B	27	29	2	no	no	surface
GW25	TATCATATTACG	interior	test	20-2	20	25.0109	121.536	B	27	29	4	yes	no	interior-yes
GW26	CCTTGACCGATG	surface	test	20-3	20	25.0109	121.536	B	27	29	2	yes	no	surface
GW27	AGCTCTAGAAAC	interior	test	20-3	20	25.0109	121.536	B	27	29	2	yes	no	interior-yes
GW28	GTTTGAAACACG	surface	test	20-2	20	25.0109	121.536	B	27	29	4	yes	no	surface
GW29	CAATCATAGGTG	interior	test	20-1	20	25.0109	121.536	B	27	29	6	yes	no	interior-yes
GW3	ACATGATATTCT	interior	test	16-1	16	25.0309	121.575	B	27	29	3	yes	no	interior-yes
GW30	CCGATAAAGGTT	surface	test	20-1	20	25.0109	121.536	B	27	29	6	yes	no	surface
GW31	GCGTGCCCGGCC		fig_negative
GW32	TAAACCTGGACA	interior	test	19-1	19	25.0089	121.532	B	27	29	2	no	no	interior-no
GW33	AACAGTAAACAA	surface	test	19-2	19	25.0089	121.532	B	27	29	1	no	no	surface
GW34	CAAACTGCGTTG	interior	test	19-2	19	25.0089	121.532	B	27	29	1	no	no	interior-no
GW35	CCTCCGTCATGG	surface	test	19-3	19	25.0089	121.532	B	27	29	2	no	no	surface
GW36	AGCAGTGCGGTG	interior	test	19-3	19	25.0089	121.532	B	27	29	2	no	no	interior-no
GW37	GTTGGACGAAGG	surface	test	14-1	14	25.0313	121.574	B	27	29	3	yes	no	surface
GW38	CAGGAACCAGGA	interior	test	14-1	14	25.0313	121.574	B	27	29	3	yes	no	interior-yes
GW39	CAAAGGAGCCCG	surface	test	18-1	18	25.0109	121.536	B	27	29	3	no	no	surface
GW4	TAAGGCATCGCT	interior	test	18-1	18	25.0109	121.536	B	27	29	3	no	no	interior-no
GW40	CCAACCCAGATC	surface	test	16-1	16	25.0309	121.575	B	27	29	3	yes	no	surface
GW41	ACCGAACAATCC	surface	test	21-1	21	25.01	121.534	B	27	29	6	yes	no	surface
GW42	TCGAGAGTTTGC	interior	test	21-1	21	25.01	121.534	B	27	29	6	yes	no	interior-yes
GW43	GCTGCCCACCTA	interior	test	17-1	17	25.0315	121.575	E	27	29	0	no	no	interior-no
GW44	GCATATGCACTG	surface	test	17-2	17	25.0315	121.575	E	27	29	2	yes	no	surface
GW45	GTCACTCCGAAC	interior	test	17-2	17	25.0315	121.575	E	27	29	2	yes	no	interior-yes
GW46	GCATAAACGACT	surface	test	17-3	17	25.0315	121.575	C	27	29	2	yes	no	surface
GW47	TGCGGCGTCAGG	interior	test	17-3	17	25.0315	121.575	C	27	29	2	yes	no	interior-yes
GW48	TTAAGTTAAGTT	interior	test	17-4	17	25.0315	121.575	E	27	29	0	no	no	interior-no
GW49	ACGGTACCCTAC	surface	test	17-5	17	25.0315	121.575	C	27	29	0	no	no	surface
GW5	CACACAAAGTCA	surface	test	13-2	13	25.0286	121.557	B	27	28	0	no	no	surface
GW50	CGACACGGAGAA	interior	test	17-5	17	25.0315	121.575	C	27	29	0	no	no	interior-no
GW51	GCGTTTGCTAGC	interior	test	15-6	15	25.0312	121.574	B	27	30	4	no	no	interior-no
GW52	CCGGCGACAGAA	interior	test	21-6	21	25.01	121.534	B	27	30	1	no	no	interior-no
GW53	CGTTCTGGTGGT	surface	test	13-6	13	25.0286	121.557	B	27	30	0	no	no	surface
GW54	ATCGTAGTGGTC	surface	test	21-5	21	25.01	121.534	B	27	30	3	yes	no	surface
GW55	CGCTGTGGATTA	interior	test	13-6	13	25.0286	121.557	B	27	30	0	no	no	interior-no
GW56	AGCCGCGGGTCC	surface	test	11-1	11	25.0273	121.572	C	27	30	1	yes	no	surface
GW57	TGAGTCATTGAG	surface	test	21-6	21	25.01	121.534	B	27	30	1	no	no	surface
GW58	TCCACAGGGTTC	interior	test	21-5	21	25.01	121.534	B	27	30	3	yes	no	interior-yes
GW59	AGATGTCCGTCA	surface	test	15-7	15	25.0312	121.574	B	27	30	4	no	no	surface
GW6	CGAGGCGAGTCA	surface	test	13-3	13	25.0286	121.557	B	27	28	0	yes	no	surface
GW60	CCTCACTAGCGA	surface	test	10-1	10	25.0266	121.576	E	27	30	0		yes	surface
GW61	TAGTTCGGTGAC	interior	test	10-1	10	25.0266	121.576	E	27	30	0		yes	interior
GW62	TAGCAGTTGCGT	surface	test	15-6	15	25.0312	121.574	B	27	30	4	no	no	surface
GW63	CTTGCTCATAAT	interior	test	11-1	11	25.0273	121.572	C	27	30	1	yes	no	interior-yes
GW64	GGTAGTTCATAG	interior	test	9-1	9	25.0321	121.579	B	27	30	2	no	no	interior-no
GW65	ACCTACTTGTCT	interior	test	21-4	21	25.01	121.534	B	27	30	1	no	no	interior-no
GW66	GGAGAACGACAC	interior	test	15-7	15	25.0312	121.574	B	27	30	4	no	no	interior-no
GW67	AATTAATATGTA	surface	test	21-2	21	25.01	121.534	B	27	30	4	yes	no	surface
GW68	CTAATCAGAGTG	interior	test	21-2	21	25.01	121.534	B	27	30	4	yes	no	interior-yes
GW69	TTAATGGATCGG	surface	test	21-3	21	25.01	121.534	B	27	30	11	yes	no	surface
GW7	TAGTCTAAGGGT	surface	test	14-2	14	25.0313	121.574	B	27	29	0	no	no	surface
GW70	TAGGAACTCACC	interior	test	21-3	21	25.01	121.534	B	27	30	11	yes	no	interior-yes
GW71	ACGACAACGGGC	surface	test	21-4	21	25.01	121.534	B	27	30	1	no	no	surface
GW72	CGATGAATATCG	surface	test	9-1	9	25.0321	121.579	B	27	30	2	no	no	surface
GW73	ACTGTGACGTCC	interior	test	13-1	13	25.0286	121.557	B	27	28	0	no	no	interior-no
GW74	CCTACCATTGTT	interior	test	14-2	14	25.0313	121.574	B	27	29	0	no	no	interior-no
GW8	ATGACTAAGATG	surface	test	14-3	14	25.0313	121.574	B	27	29	1	yes	no	surface
GW9	CTACAGGGTCTC		fig_negative
PCRNeg1	TCAAGTCCGCAC		pcr_negative
PCRNeg2	AACTCAATAGCG		pcr_negative
PCRPos1	CTACTCCACGAG		pcr_positive
PCRPos2	TTGAACAAGCCA		pcr_positive

## Sheet: 3 Fig samples and barcodes
Supplemental Table 1 sheet 3 Fig samples and barcodes
PCR Plate	PCR Plate Location	Sample Name	Primer Plate	Primer Plate Well	Primer Name	Illumina 5' Adapter	Golay Barcode	Forward Primer Pad	Forward Primer Linker	515FB Forward Primer (Parada)	Primer For PCR	number of paired end reads
DNA Extracts Plate 1 and Test Samples	B11	EXTRNEG	2	B11	515rcbc118	AATGATACGGCGACCACCGAGATCTACACGCT	TAATCCATAATC	TATGGTAATT	GT	GTGYCAGCMGCCGCGGTAA	AATGATACGGCGACCACCGAGATCTACACGCTTAATCCATAATCTATGGTAATTGTGTGYCAGCMGCCGCGGTAA	4236
DNA Extracts Plate 1 and Test Samples	C9	ExtrNeg1	2	C9	515rcbc128	AATGATACGGCGACCACCGAGATCTACACGCT	CATTTCGCACTT	TATGGTAATT	GT	GTGYCAGCMGCCGCGGTAA	AATGATACGGCGACCACCGAGATCTACACGCTCATTTCGCACTTTATGGTAATTGTGTGYCAGCMGCCGCGGTAA	2983
DNA Extracts Plate 1 and Test Samples	A11	EXTRPOS	2	A11	515rcbc106	AATGATACGGCGACCACCGAGATCTACACGCT	CATGTCTTCCAT	TATGGTAATT	GT	GTGYCAGCMGCCGCGGTAA	AATGATACGGCGACCACCGAGATCTACACGCTCATGTCTTCCATTATGGTAATTGTGTGYCAGCMGCCGCGGTAA	188166
DNA Extracts Plate 1 and Test Samples	A10	GW1	2	A10	515rcbc105	AATGATACGGCGACCACCGAGATCTACACGCT	CTCTGAGGTAAC	TATGGTAATT	GT	GTGYCAGCMGCCGCGGTAA	AATGATACGGCGACCACCGAGATCTACACGCTCTCTGAGGTAACTATGGTAATTGTGTGYCAGCMGCCGCGGTAA	8702
DNA Extracts Plate 1 and Test Samples	B1	GW10	2	B1	515rcbc108	AATGATACGGCGACCACCGAGATCTACACGCT	GTTCATTAAACT	TATGGTAATT	GT	GTGYCAGCMGCCGCGGTAA	AATGATACGGCGACCACCGAGATCTACACGCTGTTCATTAAACTTATGGTAATTGTGTGYCAGCMGCCGCGGTAA	5750
DNA Extracts Plate 1 and Test Samples	C1	GW11	2	C1	515rcbc120	AATGATACGGCGACCACCGAGATCTACACGCT	TTCGATGCCGCA	TATGGTAATT	GT	GTGYCAGCMGCCGCGGTAA	AATGATACGGCGACCACCGAGATCTACACGCTTTCGATGCCGCATATGGTAATTGTGTGYCAGCMGCCGCGGTAA	168431
DNA Extracts Plate 1 and Test Samples	D1	GW12	2	D1	515rcbc132	AATGATACGGCGACCACCGAGATCTACACGCT	TCGTTATTCAGT	TATGGTAATT	GT	GTGYCAGCMGCCGCGGTAA	AATGATACGGCGACCACCGAGATCTACACGCTTCGTTATTCAGTTATGGTAATTGTGTGYCAGCMGCCGCGGTAA	179187
DNA Extracts Plate 1 and Test Samples	E1	GW13	2	E1	515rcbc144	AATGATACGGCGACCACCGAGATCTACACGCT	ACTCTGTAATTA	TATGGTAATT	GT	GTGYCAGCMGCCGCGGTAA	AATGATACGGCGACCACCGAGATCTACACGCTACTCTGTAATTATATGGTAATTGTGTGYCAGCMGCCGCGGTAA	151795
DNA Extracts Plate 1 and Test Samples	F1	GW14	2	F1	515rcbc156	AATGATACGGCGACCACCGAGATCTACACGCT	ATATGTTCTCAA	TATGGTAATT	GT	GTGYCAGCMGCCGCGGTAA	AATGATACGGCGACCACCGAGATCTACACGCTATATGTTCTCAATATGGTAATTGTGTGYCAGCMGCCGCGGTAA	143386
DNA Extracts Plate 1 and Test Samples	G1	GW15	2	G1	515rcbc168	AATGATACGGCGACCACCGAGATCTACACGCT	TCAGACCAACTG	TATGGTAATT	GT	GTGYCAGCMGCCGCGGTAA	AATGATACGGCGACCACCGAGATCTACACGCTTCAGACCAACTGTATGGTAATTGTGTGYCAGCMGCCGCGGTAA	69732
DNA Extracts Plate 1 and Test Samples	F11	GW16	2	F11	515rcbc166	AATGATACGGCGACCACCGAGATCTACACGCT	TTCCAATACTCA	TATGGTAATT	GT	GTGYCAGCMGCCGCGGTAA	AATGATACGGCGACCACCGAGATCTACACGCTTTCCAATACTCATATGGTAATTGTGTGYCAGCMGCCGCGGTAA	217045
DNA Extracts Plate 1 and Test Samples	A2	GW17	2	A2	515rcbc97	AATGATACGGCGACCACCGAGATCTACACGCT	CTTGGAGGCTTA	TATGGTAATT	GT	GTGYCAGCMGCCGCGGTAA	AATGATACGGCGACCACCGAGATCTACACGCTCTTGGAGGCTTATATGGTAATTGTGTGYCAGCMGCCGCGGTAA	54790
DNA Extracts Plate 1 and Test Samples	B2	GW18	2	B2	515rcbc109	AATGATACGGCGACCACCGAGATCTACACGCT	GTGCCGGCCGAC	TATGGTAATT	GT	GTGYCAGCMGCCGCGGTAA	AATGATACGGCGACCACCGAGATCTACACGCTGTGCCGGCCGACTATGGTAATTGTGTGYCAGCMGCCGCGGTAA	157450
DNA Extracts Plate 1 and Test Samples	C2	GW19	2	C2	515rcbc121	AATGATACGGCGACCACCGAGATCTACACGCT	AGAGGGTGATCG	TATGGTAATT	GT	GTGYCAGCMGCCGCGGTAA	AATGATACGGCGACCACCGAGATCTACACGCTAGAGGGTGATCGTATGGTAATTGTGTGYCAGCMGCCGCGGTAA	157812
DNA Extracts Plate 1 and Test Samples	B10	GW2	2	B10	515rcbc117	AATGATACGGCGACCACCGAGATCTACACGCT	TCCGGCGGGCAA	TATGGTAATT	GT	GTGYCAGCMGCCGCGGTAA	AATGATACGGCGACCACCGAGATCTACACGCTTCCGGCGGGCAATATGGTAATTGTGTGYCAGCMGCCGCGGTAA	122145
DNA Extracts Plate 1 and Test Samples	D2	GW20	2	D2	515rcbc133	AATGATACGGCGACCACCGAGATCTACACGCT	GGATACTCGCAT	TATGGTAATT	GT	GTGYCAGCMGCCGCGGTAA	AATGATACGGCGACCACCGAGATCTACACGCTGGATACTCGCATTATGGTAATTGTGTGYCAGCMGCCGCGGTAA	168421
DNA Extracts Plate 1 and Test Samples	E2	GW21	2	E2	515rcbc145	AATGATACGGCGACCACCGAGATCTACACGCT	TCATGGCCTCCG	TATGGTAATT	GT	GTGYCAGCMGCCGCGGTAA	AATGATACGGCGACCACCGAGATCTACACGCTTCATGGCCTCCGTATGGTAATTGTGTGYCAGCMGCCGCGGTAA	228314
DNA Extracts Plate 1 and Test Samples	F2	GW22	2	F2	515rcbc157	AATGATACGGCGACCACCGAGATCTACACGCT	ATGTGCTGCTCG	TATGGTAATT	GT	GTGYCAGCMGCCGCGGTAA	AATGATACGGCGACCACCGAGATCTACACGCTATGTGCTGCTCGTATGGTAATTGTGTGYCAGCMGCCGCGGTAA	192890
DNA Extracts Plate 1 and Test Samples	G2	GW23	2	G2	515rcbc169	AATGATACGGCGACCACCGAGATCTACACGCT	CCACGAGCAGGC	TATGGTAATT	GT	GTGYCAGCMGCCGCGGTAA	AATGATACGGCGACCACCGAGATCTACACGCTCCACGAGCAGGCTATGGTAATTGTGTGYCAGCMGCCGCGGTAA	98301
DNA Extracts Plate 1 and Test Samples	H2	GW24	2	H2	515rcbc181	AATGATACGGCGACCACCGAGATCTACACGCT	CGCCGTACTTGC	TATGGTAATT	GT	GTGYCAGCMGCCGCGGTAA	AATGATACGGCGACCACCGAGATCTACACGCTCGCCGTACTTGCTATGGTAATTGTGTGYCAGCMGCCGCGGTAA	148130
DNA Extracts Plate 1 and Test Samples	A3	GW25	2	A3	515rcbc98	AATGATACGGCGACCACCGAGATCTACACGCT	TATCATATTACG	TATGGTAATT	GT	GTGYCAGCMGCCGCGGTAA	AATGATACGGCGACCACCGAGATCTACACGCTTATCATATTACGTATGGTAATTGTGTGYCAGCMGCCGCGGTAA	92560
DNA Extracts Plate 1 and Test Samples	B3	GW26	2	B3	515rcbc110	AATGATACGGCGACCACCGAGATCTACACGCT	CCTTGACCGATG	TATGGTAATT	GT	GTGYCAGCMGCCGCGGTAA	AATGATACGGCGACCACCGAGATCTACACGCTCCTTGACCGATGTATGGTAATTGTGTGYCAGCMGCCGCGGTAA	162985
DNA Extracts Plate 1 and Test Samples	C3	GW27	2	C3	515rcbc122	AATGATACGGCGACCACCGAGATCTACACGCT	AGCTCTAGAAAC	TATGGTAATT	GT	GTGYCAGCMGCCGCGGTAA	AATGATACGGCGACCACCGAGATCTACACGCTAGCTCTAGAAACTATGGTAATTGTGTGYCAGCMGCCGCGGTAA	56714
DNA Extracts Plate 1 and Test Samples	G11	GW28	2	G11	515rcbc178	AATGATACGGCGACCACCGAGATCTACACGCT	GTTTGAAACACG	TATGGTAATT	GT	GTGYCAGCMGCCGCGGTAA	AATGATACGGCGACCACCGAGATCTACACGCTGTTTGAAACACGTATGGTAATTGTGTGYCAGCMGCCGCGGTAA	176407
DNA Extracts Plate 1 and Test Samples	E3	GW29	2	E3	515rcbc146	AATGATACGGCGACCACCGAGATCTACACGCT	CAATCATAGGTG	TATGGTAATT	GT	GTGYCAGCMGCCGCGGTAA	AATGATACGGCGACCACCGAGATCTACACGCTCAATCATAGGTGTATGGTAATTGTGTGYCAGCMGCCGCGGTAA	159866
DNA Extracts Plate 1 and Test Samples	C10	GW3	2	C10	515rcbc129	AATGATACGGCGACCACCGAGATCTACACGCT	ACATGATATTCT	TATGGTAATT	GT	GTGYCAGCMGCCGCGGTAA	AATGATACGGCGACCACCGAGATCTACACGCTACATGATATTCTTATGGTAATTGTGTGYCAGCMGCCGCGGTAA	75250
DNA Extracts Plate 1 and Test Samples	F3	GW30	2	F3	515rcbc158	AATGATACGGCGACCACCGAGATCTACACGCT	CCGATAAAGGTT	TATGGTAATT	GT	GTGYCAGCMGCCGCGGTAA	AATGATACGGCGACCACCGAGATCTACACGCTCCGATAAAGGTTTATGGTAATTGTGTGYCAGCMGCCGCGGTAA	3424
DNA Extracts Plate 1 and Test Samples	G3	GW31	2	G3	515rcbc170	AATGATACGGCGACCACCGAGATCTACACGCT	GCGTGCCCGGCC	TATGGTAATT	GT	GTGYCAGCMGCCGCGGTAA	AATGATACGGCGACCACCGAGATCTACACGCTGCGTGCCCGGCCTATGGTAATTGTGTGYCAGCMGCCGCGGTAA	168435
DNA Extracts Plate 1 and Test Samples	H3	GW32	2	H3	515rcbc182	AATGATACGGCGACCACCGAGATCTACACGCT	TAAACCTGGACA	TATGGTAATT	GT	GTGYCAGCMGCCGCGGTAA	AATGATACGGCGACCACCGAGATCTACACGCTTAAACCTGGACATATGGTAATTGTGTGYCAGCMGCCGCGGTAA	33258
DNA Extracts Plate 1 and Test Samples	A12	GW33	2	A12	515rcbc107	AATGATACGGCGACCACCGAGATCTACACGCT	AACAGTAAACAA	TATGGTAATT	GT	GTGYCAGCMGCCGCGGTAA	AATGATACGGCGACCACCGAGATCTACACGCTAACAGTAAACAATATGGTAATTGTGTGYCAGCMGCCGCGGTAA	181523
DNA Extracts Plate 1 and Test Samples	B4	GW34	2	B4	515rcbc111	AATGATACGGCGACCACCGAGATCTACACGCT	CAAACTGCGTTG	TATGGTAATT	GT	GTGYCAGCMGCCGCGGTAA	AATGATACGGCGACCACCGAGATCTACACGCTCAAACTGCGTTGTATGGTAATTGTGTGYCAGCMGCCGCGGTAA	38117
DNA Extracts Plate 1 and Test Samples	B12	GW35	2	B12	515rcbc119	AATGATACGGCGACCACCGAGATCTACACGCT	CCTCCGTCATGG	TATGGTAATT	GT	GTGYCAGCMGCCGCGGTAA	AATGATACGGCGACCACCGAGATCTACACGCTCCTCCGTCATGGTATGGTAATTGTGTGYCAGCMGCCGCGGTAA	123349
DNA Extracts Plate 1 and Test Samples	D4	GW36	2	D4	515rcbc135	AATGATACGGCGACCACCGAGATCTACACGCT	AGCAGTGCGGTG	TATGGTAATT	GT	GTGYCAGCMGCCGCGGTAA	AATGATACGGCGACCACCGAGATCTACACGCTAGCAGTGCGGTGTATGGTAATTGTGTGYCAGCMGCCGCGGTAA	132445
DNA Extracts Plate 1 and Test Samples	E4	GW37	2	E4	515rcbc147	AATGATACGGCGACCACCGAGATCTACACGCT	GTTGGACGAAGG	TATGGTAATT	GT	GTGYCAGCMGCCGCGGTAA	AATGATACGGCGACCACCGAGATCTACACGCTGTTGGACGAAGGTATGGTAATTGTGTGYCAGCMGCCGCGGTAA	194560
DNA Extracts Plate 1 and Test Samples	F4	GW38	2	F4	515rcbc159	AATGATACGGCGACCACCGAGATCTACACGCT	CAGGAACCAGGA	TATGGTAATT	GT	GTGYCAGCMGCCGCGGTAA	AATGATACGGCGACCACCGAGATCTACACGCTCAGGAACCAGGATATGGTAATTGTGTGYCAGCMGCCGCGGTAA	119775
DNA Extracts Plate 1 and Test Samples	G4	GW39	2	G4	515rcbc171	AATGATACGGCGACCACCGAGATCTACACGCT	CAAAGGAGCCCG	TATGGTAATT	GT	GTGYCAGCMGCCGCGGTAA	AATGATACGGCGACCACCGAGATCTACACGCTCAAAGGAGCCCGTATGGTAATTGTGTGYCAGCMGCCGCGGTAA	189448
DNA Extracts Plate 1 and Test Samples	D10	GW4	2	D10	515rcbc141	AATGATACGGCGACCACCGAGATCTACACGCT	TAAGGCATCGCT	TATGGTAATT	GT	GTGYCAGCMGCCGCGGTAA	AATGATACGGCGACCACCGAGATCTACACGCTTAAGGCATCGCTTATGGTAATTGTGTGYCAGCMGCCGCGGTAA	61292
DNA Extracts Plate 1 and Test Samples	H4	GW40	2	H4	515rcbc183	AATGATACGGCGACCACCGAGATCTACACGCT	CCAACCCAGATC	TATGGTAATT	GT	GTGYCAGCMGCCGCGGTAA	AATGATACGGCGACCACCGAGATCTACACGCTCCAACCCAGATCTATGGTAATTGTGTGYCAGCMGCCGCGGTAA	65532
DNA Extracts Plate 1 and Test Samples	A5	GW41	2	A5	515rcbc100	AATGATACGGCGACCACCGAGATCTACACGCT	ACCGAACAATCC	TATGGTAATT	GT	GTGYCAGCMGCCGCGGTAA	AATGATACGGCGACCACCGAGATCTACACGCTACCGAACAATCCTATGGTAATTGTGTGYCAGCMGCCGCGGTAA	182504
DNA Extracts Plate 1 and Test Samples	B5	GW42	2	B5	515rcbc112	AATGATACGGCGACCACCGAGATCTACACGCT	TCGAGAGTTTGC	TATGGTAATT	GT	GTGYCAGCMGCCGCGGTAA	AATGATACGGCGACCACCGAGATCTACACGCTTCGAGAGTTTGCTATGGTAATTGTGTGYCAGCMGCCGCGGTAA	130908
DNA Extracts Plate 1 and Test Samples	C5	GW43	2	C5	515rcbc124	AATGATACGGCGACCACCGAGATCTACACGCT	GCTGCCCACCTA	TATGGTAATT	GT	GTGYCAGCMGCCGCGGTAA	AATGATACGGCGACCACCGAGATCTACACGCTGCTGCCCACCTATATGGTAATTGTGTGYCAGCMGCCGCGGTAA	172376
DNA Extracts Plate 1 and Test Samples	D5	GW44	2	D5	515rcbc136	AATGATACGGCGACCACCGAGATCTACACGCT	GCATATGCACTG	TATGGTAATT	GT	GTGYCAGCMGCCGCGGTAA	AATGATACGGCGACCACCGAGATCTACACGCTGCATATGCACTGTATGGTAATTGTGTGYCAGCMGCCGCGGTAA	273229
DNA Extracts Plate 1 and Test Samples	E5	GW45	2	E5	515rcbc148	AATGATACGGCGACCACCGAGATCTACACGCT	GTCACTCCGAAC	TATGGTAATT	GT	GTGYCAGCMGCCGCGGTAA	AATGATACGGCGACCACCGAGATCTACACGCTGTCACTCCGAACTATGGTAATTGTGTGYCAGCMGCCGCGGTAA	119504
DNA Extracts Plate 1 and Test Samples	F5	GW46	2	F5	515rcbc160	AATGATACGGCGACCACCGAGATCTACACGCT	GCATAAACGACT	TATGGTAATT	GT	GTGYCAGCMGCCGCGGTAA	AATGATACGGCGACCACCGAGATCTACACGCTGCATAAACGACTTATGGTAATTGTGTGYCAGCMGCCGCGGTAA	169518
DNA Extracts Plate 1 and Test Samples	G5	GW47	2	G5	515rcbc172	AATGATACGGCGACCACCGAGATCTACACGCT	TGCGGCGTCAGG	TATGGTAATT	GT	GTGYCAGCMGCCGCGGTAA	AATGATACGGCGACCACCGAGATCTACACGCTTGCGGCGTCAGGTATGGTAATTGTGTGYCAGCMGCCGCGGTAA	186237
DNA Extracts Plate 1 and Test Samples	H5	GW48	2	H5	515rcbc184	AATGATACGGCGACCACCGAGATCTACACGCT	TTAAGTTAAGTT	TATGGTAATT	GT	GTGYCAGCMGCCGCGGTAA	AATGATACGGCGACCACCGAGATCTACACGCTTTAAGTTAAGTTTATGGTAATTGTGTGYCAGCMGCCGCGGTAA	69679
DNA Extracts Plate 1 and Test Samples	A6	GW49	2	A6	515rcbc101	AATGATACGGCGACCACCGAGATCTACACGCT	ACGGTACCCTAC	TATGGTAATT	GT	GTGYCAGCMGCCGCGGTAA	AATGATACGGCGACCACCGAGATCTACACGCTACGGTACCCTACTATGGTAATTGTGTGYCAGCMGCCGCGGTAA	184256
DNA Extracts Plate 1 and Test Samples	E10	GW5	2	E10	515rcbc153	AATGATACGGCGACCACCGAGATCTACACGCT	CACACAAAGTCA	TATGGTAATT	GT	GTGYCAGCMGCCGCGGTAA	AATGATACGGCGACCACCGAGATCTACACGCTCACACAAAGTCATATGGTAATTGTGTGYCAGCMGCCGCGGTAA	207874
DNA Extracts Plate 1 and Test Samples	B6	GW50	2	B6	515rcbc113	AATGATACGGCGACCACCGAGATCTACACGCT	CGACACGGAGAA	TATGGTAATT	GT	GTGYCAGCMGCCGCGGTAA	AATGATACGGCGACCACCGAGATCTACACGCTCGACACGGAGAATATGGTAATTGTGTGYCAGCMGCCGCGGTAA	140356
DNA Extracts Plate 1 and Test Samples	C6	GW51	2	C6	515rcbc125	AATGATACGGCGACCACCGAGATCTACACGCT	GCGTTTGCTAGC	TATGGTAATT	GT	GTGYCAGCMGCCGCGGTAA	AATGATACGGCGACCACCGAGATCTACACGCTGCGTTTGCTAGCTATGGTAATTGTGTGYCAGCMGCCGCGGTAA	184409
DNA Extracts Plate 1 and Test Samples	D6	GW52	2	D6	515rcbc137	AATGATACGGCGACCACCGAGATCTACACGCT	CCGGCGACAGAA	TATGGTAATT	GT	GTGYCAGCMGCCGCGGTAA	AATGATACGGCGACCACCGAGATCTACACGCTCCGGCGACAGAATATGGTAATTGTGTGYCAGCMGCCGCGGTAA	191761
DNA Extracts Plate 1 and Test Samples	E6	GW53	2	E6	515rcbc149	AATGATACGGCGACCACCGAGATCTACACGCT	CGTTCTGGTGGT	TATGGTAATT	GT	GTGYCAGCMGCCGCGGTAA	AATGATACGGCGACCACCGAGATCTACACGCTCGTTCTGGTGGTTATGGTAATTGTGTGYCAGCMGCCGCGGTAA	125266
DNA Extracts Plate 1 and Test Samples	F6	GW54	2	F6	515rcbc161	AATGATACGGCGACCACCGAGATCTACACGCT	ATCGTAGTGGTC	TATGGTAATT	GT	GTGYCAGCMGCCGCGGTAA	AATGATACGGCGACCACCGAGATCTACACGCTATCGTAGTGGTCTATGGTAATTGTGTGYCAGCMGCCGCGGTAA	189572
DNA Extracts Plate 1 and Test Samples	G6	GW55	2	G6	515rcbc173	AATGATACGGCGACCACCGAGATCTACACGCT	CGCTGTGGATTA	TATGGTAATT	GT	GTGYCAGCMGCCGCGGTAA	AATGATACGGCGACCACCGAGATCTACACGCTCGCTGTGGATTATATGGTAATTGTGTGYCAGCMGCCGCGGTAA	72704
DNA Extracts Plate 1 and Test Samples	H6	GW56	2	H6	515rcbc185	AATGATACGGCGACCACCGAGATCTACACGCT	AGCCGCGGGTCC	TATGGTAATT	GT	GTGYCAGCMGCCGCGGTAA	AATGATACGGCGACCACCGAGATCTACACGCTAGCCGCGGGTCCTATGGTAATTGTGTGYCAGCMGCCGCGGTAA	99659
DNA Extracts Plate 1 and Test Samples	A7	GW57	2	A7	515rcbc102	AATGATACGGCGACCACCGAGATCTACACGCT	TGAGTCATTGAG	TATGGTAATT	GT	GTGYCAGCMGCCGCGGTAA	AATGATACGGCGACCACCGAGATCTACACGCTTGAGTCATTGAGTATGGTAATTGTGTGYCAGCMGCCGCGGTAA	167784
DNA Extracts Plate 1 and Test Samples	B7	GW58	2	B7	515rcbc114	AATGATACGGCGACCACCGAGATCTACACGCT	TCCACAGGGTTC	TATGGTAATT	GT	GTGYCAGCMGCCGCGGTAA	AATGATACGGCGACCACCGAGATCTACACGCTTCCACAGGGTTCTATGGTAATTGTGTGYCAGCMGCCGCGGTAA	64536
DNA Extracts Plate 1 and Test Samples	C12	GW59	2	C12	515rcbc131	AATGATACGGCGACCACCGAGATCTACACGCT	AGATGTCCGTCA	TATGGTAATT	GT	GTGYCAGCMGCCGCGGTAA	AATGATACGGCGACCACCGAGATCTACACGCTAGATGTCCGTCATATGGTAATTGTGTGYCAGCMGCCGCGGTAA	157959
DNA Extracts Plate 1 and Test Samples	F10	GW6	2	F10	515rcbc165	AATGATACGGCGACCACCGAGATCTACACGCT	CGAGGCGAGTCA	TATGGTAATT	GT	GTGYCAGCMGCCGCGGTAA	AATGATACGGCGACCACCGAGATCTACACGCTCGAGGCGAGTCATATGGTAATTGTGTGYCAGCMGCCGCGGTAA	232218
DNA Extracts Plate 1 and Test Samples	D7	GW60	2	D7	515rcbc138	AATGATACGGCGACCACCGAGATCTACACGCT	CCTCACTAGCGA	TATGGTAATT	GT	GTGYCAGCMGCCGCGGTAA	AATGATACGGCGACCACCGAGATCTACACGCTCCTCACTAGCGATATGGTAATTGTGTGYCAGCMGCCGCGGTAA	203571
DNA Extracts Plate 1 and Test Samples	E7	GW61	2	E7	515rcbc150	AATGATACGGCGACCACCGAGATCTACACGCT	TAGTTCGGTGAC	TATGGTAATT	GT	GTGYCAGCMGCCGCGGTAA	AATGATACGGCGACCACCGAGATCTACACGCTTAGTTCGGTGACTATGGTAATTGTGTGYCAGCMGCCGCGGTAA	107930
DNA Extracts Plate 1 and Test Samples	D12	GW62	2	D12	515rcbc143	AATGATACGGCGACCACCGAGATCTACACGCT	TAGCAGTTGCGT	TATGGTAATT	GT	GTGYCAGCMGCCGCGGTAA	AATGATACGGCGACCACCGAGATCTACACGCTTAGCAGTTGCGTTATGGTAATTGTGTGYCAGCMGCCGCGGTAA	257212
DNA Extracts Plate 1 and Test Samples	G7	GW63	2	G7	515rcbc174	AATGATACGGCGACCACCGAGATCTACACGCT	CTTGCTCATAAT	TATGGTAATT	GT	GTGYCAGCMGCCGCGGTAA	AATGATACGGCGACCACCGAGATCTACACGCTCTTGCTCATAATTATGGTAATTGTGTGYCAGCMGCCGCGGTAA	203272
DNA Extracts Plate 1 and Test Samples	H7	GW64	2	H7	515rcbc186	AATGATACGGCGACCACCGAGATCTACACGCT	GGTAGTTCATAG	TATGGTAATT	GT	GTGYCAGCMGCCGCGGTAA	AATGATACGGCGACCACCGAGATCTACACGCTGGTAGTTCATAGTATGGTAATTGTGTGYCAGCMGCCGCGGTAA	162095
DNA Extracts Plate 1 and Test Samples	A8	GW65	2	A8	515rcbc103	AATGATACGGCGACCACCGAGATCTACACGCT	ACCTACTTGTCT	TATGGTAATT	GT	GTGYCAGCMGCCGCGGTAA	AATGATACGGCGACCACCGAGATCTACACGCTACCTACTTGTCTTATGGTAATTGTGTGYCAGCMGCCGCGGTAA	202783
DNA Extracts Plate 1 and Test Samples	B8	GW66	2	B8	515rcbc115	AATGATACGGCGACCACCGAGATCTACACGCT	GGAGAACGACAC	TATGGTAATT	GT	GTGYCAGCMGCCGCGGTAA	AATGATACGGCGACCACCGAGATCTACACGCTGGAGAACGACACTATGGTAATTGTGTGYCAGCMGCCGCGGTAA	137664
DNA Extracts Plate 1 and Test Samples	C8	GW67	2	C8	515rcbc127	AATGATACGGCGACCACCGAGATCTACACGCT	AATTAATATGTA	TATGGTAATT	GT	GTGYCAGCMGCCGCGGTAA	AATGATACGGCGACCACCGAGATCTACACGCTAATTAATATGTATATGGTAATTGTGTGYCAGCMGCCGCGGTAA	273672
DNA Extracts Plate 1 and Test Samples	D8	GW68	2	D8	515rcbc139	AATGATACGGCGACCACCGAGATCTACACGCT	CTAATCAGAGTG	TATGGTAATT	GT	GTGYCAGCMGCCGCGGTAA	AATGATACGGCGACCACCGAGATCTACACGCTCTAATCAGAGTGTATGGTAATTGTGTGYCAGCMGCCGCGGTAA	192794
DNA Extracts Plate 1 and Test Samples	E8	GW69	2	E8	515rcbc151	AATGATACGGCGACCACCGAGATCTACACGCT	TTAATGGATCGG	TATGGTAATT	GT	GTGYCAGCMGCCGCGGTAA	AATGATACGGCGACCACCGAGATCTACACGCTTTAATGGATCGGTATGGTAATTGTGTGYCAGCMGCCGCGGTAA	172699
DNA Extracts Plate 1 and Test Samples	G10	GW7	2	G10	515rcbc177	AATGATACGGCGACCACCGAGATCTACACGCT	TAGTCTAAGGGT	TATGGTAATT	GT	GTGYCAGCMGCCGCGGTAA	AATGATACGGCGACCACCGAGATCTACACGCTTAGTCTAAGGGTTATGGTAATTGTGTGYCAGCMGCCGCGGTAA	215420
DNA Extracts Plate 1 and Test Samples	F8	GW70	2	F8	515rcbc163	AATGATACGGCGACCACCGAGATCTACACGCT	TAGGAACTCACC	TATGGTAATT	GT	GTGYCAGCMGCCGCGGTAA	AATGATACGGCGACCACCGAGATCTACACGCTTAGGAACTCACCTATGGTAATTGTGTGYCAGCMGCCGCGGTAA	193463
DNA Extracts Plate 1 and Test Samples	G8	GW71	2	G8	515rcbc175	AATGATACGGCGACCACCGAGATCTACACGCT	ACGACAACGGGC	TATGGTAATT	GT	GTGYCAGCMGCCGCGGTAA	AATGATACGGCGACCACCGAGATCTACACGCTACGACAACGGGCTATGGTAATTGTGTGYCAGCMGCCGCGGTAA	142049
DNA Extracts Plate 1 and Test Samples	H8	GW72	2	H8	515rcbc187	AATGATACGGCGACCACCGAGATCTACACGCT	CGATGAATATCG	TATGGTAATT	GT	GTGYCAGCMGCCGCGGTAA	AATGATACGGCGACCACCGAGATCTACACGCTCGATGAATATCGTATGGTAATTGTGTGYCAGCMGCCGCGGTAA	160190
DNA Extracts Plate 1 and Test Samples	A9	GW73	2	A9	515rcbc104	AATGATACGGCGACCACCGAGATCTACACGCT	ACTGTGACGTCC	TATGGTAATT	GT	GTGYCAGCMGCCGCGGTAA	AATGATACGGCGACCACCGAGATCTACACGCTACTGTGACGTCCTATGGTAATTGTGTGYCAGCMGCCGCGGTAA	186130
DNA Extracts Plate 1 and Test Samples	B9	GW74	2	B9	515rcbc116	AATGATACGGCGACCACCGAGATCTACACGCT	CCTACCATTGTT	TATGGTAATT	GT	GTGYCAGCMGCCGCGGTAA	AATGATACGGCGACCACCGAGATCTACACGCTCCTACCATTGTTTATGGTAATTGTGTGYCAGCMGCCGCGGTAA	143391
DNA Extracts Plate 1 and Test Samples	H10	GW8	2	H10	515rcbc189	AATGATACGGCGACCACCGAGATCTACACGCT	ATGACTAAGATG	TATGGTAATT	GT	GTGYCAGCMGCCGCGGTAA	AATGATACGGCGACCACCGAGATCTACACGCTATGACTAAGATGTATGGTAATTGTGTGYCAGCMGCCGCGGTAA	147075
DNA Extracts Plate 1 and Test Samples	A1	GW9	2	A1	515rcbc96	AATGATACGGCGACCACCGAGATCTACACGCT	CTACAGGGTCTC	TATGGTAATT	GT	GTGYCAGCMGCCGCGGTAA	AATGATACGGCGACCACCGAGATCTACACGCTCTACAGGGTCTCTATGGTAATTGTGTGYCAGCMGCCGCGGTAA	25103
DNA Extracts Plate 1 and Test Samples	E9	PCRNeg1	2	E9	515rcbc152	AATGATACGGCGACCACCGAGATCTACACGCT	TCAAGTCCGCAC	TATGGTAATT	GT	GTGYCAGCMGCCGCGGTAA	AATGATACGGCGACCACCGAGATCTACACGCTTCAAGTCCGCACTATGGTAATTGTGTGYCAGCMGCCGCGGTAA	6367
DNA Extracts Plate 1 and Test Samples	F12	PCRNeg2	2	F12	515rcbc167	AATGATACGGCGACCACCGAGATCTACACGCT	AACTCAATAGCG	TATGGTAATT	GT	GTGYCAGCMGCCGCGGTAA	AATGATACGGCGACCACCGAGATCTACACGCTAACTCAATAGCGTATGGTAATTGTGTGYCAGCMGCCGCGGTAA	8533
DNA Extracts Plate 1 and Test Samples	D9	PCRPos1	2	D9	515rcbc140	AATGATACGGCGACCACCGAGATCTACACGCT	CTACTCCACGAG	TATGGTAATT	GT	GTGYCAGCMGCCGCGGTAA	AATGATACGGCGACCACCGAGATCTACACGCTCTACTCCACGAGTATGGTAATTGTGTGYCAGCMGCCGCGGTAA	155425
DNA Extracts Plate 1 and Test Samples	E12	PCRPos2	2	E12	515rcbc155	AATGATACGGCGACCACCGAGATCTACACGCT	TTGAACAAGCCA	TATGGTAATT	GT	GTGYCAGCMGCCGCGGTAA	AATGATACGGCGACCACCGAGATCTACACGCTTTGAACAAGCCATATGGTAATTGTGTGYCAGCMGCCGCGGTAA	240241

## Sheet: 4 Sample sizes
Supplemental Table 1 sheet 4 Sample Sizes
						Sample type
				Fig surface wash	Fig suspension	Compost	Fruit	Stem	Vector		Total (not including controls)
			Dirksen et al.	0	0	62	2	0	0		64
		Study	Samuel et al.	0	0	0	50	6	4		60
			This study	32	38	0	0	0	0		70
			Total (not including controls)	32	38	62	52	6	4		194
		plant ID	unique figs	fig surface wash	fig suspension	total samples
		9	1	1	1	2
		10	1	1	1	2
		11	1	1	1	2
		13	6	4	6	10
		14	3	3	3	6
		15	7	5	7	12
		16	1	1	1	2
		17	5	3	5	8
		18	1	1	1	2
		19	3	3	3	6
		20	3	3	3	6
		21	6	6	6	12
		Total	38	32	38	70
		Caenorhabditis present	yes	no	total
			19	19	38
		Foundress number	Number of figs
		0	11	Note: All figs were pollinated, so all figs must have been visited by at least one pollinating wasp.
		1	5
		2	8
		3	4
		4	4
		6	2
		11	1
		12	1
		15	1
		19	1
		Total	38
		Controls
		DNA extraction negative	2
		DNA extraction positive	1
		PCR negative	2
		PCR positive	2
		No fig negative	4
		Total	11

## Sheet: 5 C. elegans sample metadata
Supplemental Table 1 sheet 5 C. elegans sample metadata
These are the specific samples re-analyzed in this study.
These sample metadata were retrieved from Table 1
of Zhang et al. 2017 “Caenorhabditis elegans as a
Model for Microbiome Research” Frontiers in Microbiology.
See that paper (and Samuel et al. 2016 & Dirksen et al. 2016) for more details regarding these samples.
AccessionNumber	Laboratory	Country	Location	SampleSubtype	SubstrateType	SubstrateSubtype	Year
SRR5094569	Samuel/Felix	France	LE BLANC	Substrate	Fruit	Grapes	2008
SRR5094352	Samuel/Felix	France	LE BLANC	Substrate	Fruit	Plum	2007
SRR5094576	Samuel/Felix	Spain	Sevilla	Substrate	Fruit	Orange	2008
SRR5094408	Samuel/Felix	Spain	Carmona	Substrate	Vector	Snail	2008
SRR5094449	Samuel/Felix	France	IVRY	Substrate	Stem	Petasites	2008
SRR5094480	Samuel/Felix	France	IVRY	Substrate	Stem	Petasites	2008
SRR5094438	Samuel/Felix	France	IVRY	Substrate	Stem	Petasites	2008
SRR5094376	Samuel/Felix	France	IVRY	Substrate	Stem	Petasites	2008
SRR5094428	Samuel/Felix	France	Orsay	Substrate	Fruit	Apple	2008
SRR5094370	Samuel/Felix	France	Orsay	Substrate	Fruit	Apple	2008
SRR5094401	Samuel/Felix	France	Orsay	Substrate	Fruit	Apple	2008
SRR5094346	Samuel/Felix	France	Orsay	Substrate	Fruit	Apple	2008
SRR5094400	Samuel/Felix	France	Orsay	Substrate	Fruit	Apple	2008
SRR5094420	Samuel/Felix	France	Orsay	Substrate	Fruit	Apple	2008
SRR5094536	Samuel/Felix	France	Orsay	Substrate	Fruit	Apple	2008
SRR5094445	Samuel/Felix	France	Orsay	Substrate	Fruit	Apple	2008
SRR5094551	Samuel/Felix	France	Orsay	Substrate	Fruit	Apple	2008
SRR5094366	Samuel/Felix	France	Orsay	Substrate	Fruit	Apple	2008
SRR5094531	Samuel/Felix	France	Orsay	Substrate	Fruit	Apple	2008
SRR5094469	Samuel/Felix	France	Orsay	Substrate	Fruit	Apple	2008
SRR5094517	Samuel/Felix	France	Orsay	Substrate	Fruit	Apple	2008
SRR5094421	Samuel/Felix	France	Orsay	Substrate	Fruit	Apple	2008
SRR5094485	Samuel/Felix	France	Orsay	Substrate	Fruit	Apple	2008
SRR5094405	Samuel/Felix	France	Orsay	Substrate	Fruit	Apple	2008
SRR5094566	Samuel/Felix	France	Orsay	Substrate	Fruit	Apple	2008
SRR5094475	Samuel/Felix	France	Orsay	Substrate	Fruit	Apple	2008
SRR5094472	Samuel/Felix	France	Orsay	Substrate	Fruit	Apple	2008
SRR5094356	Samuel/Felix	France	Orsay	Substrate	Fruit	Apple	2008
SRR5094515	Samuel/Felix	France	Orsay	Substrate	Fruit	Apple	2008
SRR5094361	Samuel/Felix	France	Orsay	Substrate	Fruit	Apple	2008
SRR5094532	Samuel/Felix	France	Orsay	Substrate	Fruit	Apple	2008
SRR5094471	Samuel/Felix	France	Orsay	Substrate	Fruit	Apple	2008
SRR5094565	Samuel/Felix	France	Orsay	Substrate	Fruit	Apple	2008
SRR5094424	Samuel/Felix	France	Orsay	Substrate	Fruit	Apple	2008
SRR5094528	Samuel/Felix	France	Orsay	Substrate	Fruit	Apple	2008
SRR5094432	Samuel/Felix	France	Orsay	Substrate	Fruit	Apple	2008
SRR5094554	Samuel/Felix	France	Orsay	Substrate	Fruit	Apple	2008
SRR5094419	Samuel/Felix	France	Orsay	Substrate	Fruit	Apple	2008
SRR5094443	Samuel/Felix	France	Orsay	Substrate	Fruit	Apple	2008
SRR5094437	Samuel/Felix	France	Orsay	Substrate	Fruit	Apple	2008
SRR5094525	Samuel/Felix	France	Orsay	Substrate	Fruit	Apple	2008
SRR5094415	Samuel/Felix	France	Orsay	Substrate	Fruit	Apple	2008
SRR5094460	Samuel/Felix	France	Orsay	Substrate	Fruit	Apple	2008
SRR5094338	Samuel/Felix	France	Orsay	Substrate	Fruit	Apple	2008
SRR5094389	Samuel/Felix	France	Orsay	Substrate	Fruit	Apple	2008
SRR5094534	Samuel/Felix	France	Orsay	Substrate	Fruit	Apple	2008
SRR5094478	Samuel/Felix	France	Orsay	Substrate	Fruit	Apple	2008
SRR5094404	Samuel/Felix	France	Orsay	Substrate	Fruit	Apple	2008
SRR5094388	Samuel/Felix	France	Orsay	Substrate	Fruit	Apple	2008
SRR5094362	Samuel/Felix	France	Orsay	Substrate	Fruit	Apple	2008
SRR5094351	Samuel/Felix	France	Orsay	Substrate	Fruit	Apple	2008
SRR5094489	Samuel/Felix	France	Orsay	Substrate	Fruit	Apple	2008
SRR5094440	Samuel/Felix	France	SAINTE-BARBE	Substrate	Stem	Arum	2007
SRR5094574	Samuel/Felix	France	SAINTE-BARBE	Substrate	Stem	Tamus	2007
SRR5094349	Samuel/Felix	France	SAINTE-BARBE	Substrate	Vector	Snail	2007
SRR5094552	Samuel/Felix	France	Santeuil	Substrate	Fruit	Apple	2007
SRR5094384	Samuel/Felix	France	Santeuil	Substrate	Fruit	Apple	2007
SRR5094374	Samuel/Felix	France	Santeuil	Substrate	Fruit	Apple	2007
SRR5094479	Samuel/Felix	France	SANTEUIL	Substrate	Vector	Slug	2007
SRR5094436	Samuel/Felix	France	SANTEUIL	Substrate	Vector	Slug	2007
ERR1307313	Schulenburg	Germany	Kiel Botanical Garden	Substrate	Compost	Compost	2011
ERR1307319	Schulenburg	Germany	Munster Farming Museum	Substrate	Compost	Compost	2011
ERR1307320	Schulenburg	Germany	Munster Farming Museum	Substrate	Compost	Compost	2011
ERR1307322	Schulenburg	Germany	Munster Farming Museum	Substrate	Compost	Compost	2011
ERR1307326	Schulenburg	Germany	Munster Farming Museum	Substrate	Compost	Compost	2012
ERR1307327	Schulenburg	Germany	Munster Farming Museum	Substrate	Compost	Compost	2012
ERR1307328	Schulenburg	Germany	Munster Farming Museum	Substrate	Compost	Compost	2012
ERR1307329	Schulenburg	Germany	Munster Farming Museum	Substrate	Compost	Compost	2012
ERR1307330	Schulenburg	Germany	Munster Farming Museum	Substrate	Fruit	Apple	2012
ERR1307332	Schulenburg	Germany	Kiel Botanical Garden	Substrate	Compost	Compost	2011
ERR1307333	Schulenburg	Germany	Roxel Private Garden	Substrate	Compost	Compost	2011
ERR1307334	Schulenburg	Germany	Roxel Private Garden	Substrate	Compost	Compost	2011
ERR1307335	Schulenburg	Germany	Roxel Private Garden	Substrate	Compost	Compost	2012
ERR1307336	Schulenburg	Germany	Roxel Private Garden	Substrate	Compost	Compost	2012
ERR1307372	Schulenburg	Germany	Kiel Botanical Garden	Substrate	Compost	Compost	2011
ERR1307373	Schulenburg	Germany	Kiel Botanical Garden	Substrate	Compost	Compost	2012
ERR1307380	Schulenburg	Germany	Kiel Botanical Garden	Substrate	Compost	Compost	2011
ERR1307385	Schulenburg	Germany	Kiel Botanical Garden	Substrate	Compost	Compost	2011
ERR1307386	Schulenburg	Germany	Kiel Botanical Garden	Substrate	Compost	Compost	2011
ERR1307388	Schulenburg	Germany	Munster Farming Museum	Substrate	Compost	Compost	2012
ERR1307391	Schulenburg	Germany	Roxel Private Garden	Substrate	Compost	Compost	2011
ERR1307392	Schulenburg	Germany	Roxel Private Garden	Substrate	Compost	Compost	2011
ERR1307397	Schulenburg	Germany	Roxel Private Garden	Substrate	Compost	Compost	2011
ERR1307402	Schulenburg	Germany	Roxel Private Garden	Substrate	Compost	Compost	2012
ERR1307408	Schulenburg	Germany	Kiel Botanical Garden	Substrate	Compost	Compost	2011
ERR1307409	Schulenburg	Germany	Roxel Private Garden	Substrate	Compost	Compost	2012
ERR1307412	Schulenburg	Germany	Roxel Private Garden	Substrate	Compost	Compost	2012
ERR1307415	Schulenburg	Germany	Roxel Private Garden	Substrate	Compost	Compost	2012
ERR1307416	Schulenburg	Germany	Roxel Private Garden	Substrate	Compost	Compost	2012
ERR1307417	Schulenburg	Germany	Roxel Private Garden	Substrate	Compost	Compost	2012
ERR1307418	Schulenburg	Germany	Roxel Private Garden	Substrate	Compost	Compost	2012
ERR1307419	Schulenburg	Germany	Roxel Private Garden	Substrate	Compost	Compost	2012
ERR1307420	Schulenburg	Germany	Roxel Private Garden	Substrate	Compost	Compost	2012
ERR1307421	Schulenburg	Germany	Kiel Botanical Garden	Substrate	Compost	Compost	2011
ERR1307422	Schulenburg	Germany	Kiel Botanical Garden	Substrate	Compost	Compost	2012
ERR1307423	Schulenburg	Germany	Kiel Botanical Garden	Substrate	Compost	Compost	2012
ERR1307424	Schulenburg	Germany	Kiel Botanical Garden	Substrate	Compost	Compost	2012
ERR1307425	Schulenburg	Germany	Kiel Botanical Garden	Substrate	Compost	Compost	2012
ERR1307426	Schulenburg	Germany	Kiel Botanical Garden	Substrate	Compost	Compost	2011
ERR1307427	Schulenburg	Germany	Munster Farming Museum	Substrate	Fruit	Apple	2012
ERR1307428	Schulenburg	Germany	Roxel Private Garden	Substrate	Compost	Compost	2012
ERR1307429	Schulenburg	Germany	Roxel Private Garden	Substrate	Compost	Compost	2012
ERR1307430	Schulenburg	Germany	Roxel Private Garden	Substrate	Compost	Compost	2012
ERR1307431	Schulenburg	Germany	Roxel Private Garden	Substrate	Compost	Compost	2012
ERR1307432	Schulenburg	Germany	Kiel Botanical Garden	Substrate	Compost	Compost	2012
ERR1307433	Schulenburg	Germany	Roxel Private Garden	Substrate	Compost	Compost	2012
ERR1307434	Schulenburg	Germany	Roxel Private Garden	Substrate	Compost	Compost	2012
ERR1307435	Schulenburg	Germany	Roxel Private Garden	Substrate	Compost	Compost	2012
ERR1307436	Schulenburg	Germany	Roxel Private Garden	Substrate	Compost	Compost	2012
ERR1307437	Schulenburg	Germany	Roxel Private Garden	Substrate	Compost	Compost	2012
ERR1307438	Schulenburg	Germany	Roxel Private Garden	Substrate	Compost	Compost	2012
ERR1307439	Schulenburg	Germany	Roxel Private Garden	Substrate	Compost	Compost	2012
ERR1307440	Schulenburg	Germany	Roxel Private Garden	Substrate	Compost	Compost	2012
ERR1307441	Schulenburg	Germany	Roxel Private Garden	Substrate	Compost	Compost	2012
ERR1307442	Schulenburg	Germany	Roxel Private Garden	Substrate	Compost	Compost	2012
ERR1307443	Schulenburg	Germany	Kiel Botanical Garden	Substrate	Compost	Compost	2012
ERR1307444	Schulenburg	Germany	Roxel Private Garden	Substrate	Compost	Compost	2012
ERR1307445	Schulenburg	Germany	Roxel Private Garden	Substrate	Compost	Compost	2012
ERR1307446	Schulenburg	Germany	Roxel Private Garden	Substrate	Compost	Compost	2012
ERR1307447	Schulenburg	Germany	Roxel Private Garden	Substrate	Compost	Compost	2012
ERR1307448	Schulenburg	Germany	Kiel Botanical Garden	Substrate	Compost	Compost	2012
ERR1307449	Schulenburg	Germany	Kiel Botanical Garden	Substrate	Compost	Compost	2012
ERR1307450	Schulenburg	Germany	Kiel Botanical Garden	Substrate	Compost	Compost	2012
ERR1307451	Schulenburg	Germany	Kiel Botanical Garden	Substrate	Compost	Compost	2012

## Sheet: 6 PERMANOVA w elegans samples
Supplemental Table 1 sheet 6 PERMANOVA with C. elegans samples
model	sample distance matrix ~ nematode_species + study + substrate_type							vegan::adonis2(formula = clr_dist_matrix ~ phyloseq::sample_data(ps_clr)$nematode_species + phyloseq::sample_data(ps_clr)$study + phyloseq::sample_data(ps_clr)$substrate_type)
result		Df	SumOfSqs	R2	F	Pr(>F)
	Model	6	326409	0.13767	4.9757	0.001
	Residual	187	2044565	0.86233
	Total	193	2370974	1
	with option, by="term"
	Term	Df	SumOfSqs	R2	F	Pr(>F)
	nematode_species	1	135263	0.05705	12.3714	0.001	***
	study	1	133846	0.05645	12.2418	0.001	***
	substrate_type	4	57300	0.02417	1.3102	0.1	.
	Residual	187	2044565	0.86233
	Total	193	2370974	1
model	pairwise permanova; sample distance matrix ~ substrate_type							pairwise.adonis(clr_dist_matrix, phyloseq::sample_data(ps_clr)$substrate_type)
	pairs	Df	SumsOfSqs	F.Model	R2	p.value	p.adjusted	sig
	Compost vs Fruit	1	130133	8.30269	0.069015	0.001	0.015	.
	Compost vs fig suspension	1	151801	8.93297	0.0835381	0.001	0.015	.
	Compost vs fig surface wash	1	126823	7.19186	0.0725046	0.001	0.015	.
	Compost vs Vector	1	22135.5	0.927396	0.0142836	0.552	1
	Compost vs Stem	1	30676.3	1.30635	0.019409	0.097	1
	Fruit vs fig suspension	1	57847.7	12.9657	0.128417	0.001	0.015	.
	Fruit vs fig surface wash	1	42309.8	9.92331	0.107952	0.001	0.015	.
	Fruit vs Vector	1	9425.1	1.99703	0.0356632	0.044	0.66
	Fruit vs Stem	1	14981.9	3.02759	0.0512911	0.001	0.015	.
	fig suspension vs fig surface wash	1	11209.1	2.93692	0.0414019	0.001	0.015	.
	fig suspension vs Vector	1	14448.7	3.50774	0.0806233	0.001	0.015	.
	fig suspension vs Stem	1	24413.8	5.48269	0.115467	0.001	0.015	.
	fig surface wash vs Vector	1	13054.8	3.64523	0.0968312	0.001	0.015	.
	fig surface wash vs Stem	1	22042.4	5.50974	0.132734	0.001	0.015	.
	Vector vs Stem	1	9564.97	1.55349	0.16261	0.069	1

## Sheet: 7 Diff. Abund. nematode species
	Supplemental Table 1 sheet 7 Differential Abundance among nematode species
taxon	lfc_(Intercept)	lfc_nematode_speciesC. inopinata	se_(Intercept)	se_nematode_speciesC. inopinata	W_(Intercept)	W_nematode_speciesC. inopinata	p_(Intercept)	p_nematode_speciesC. inopinata	q_(Intercept)	q_nematode_speciesC. inopinata	diff_(Intercept)	diff_nematode_speciesC. inopinata	passed_ss_(Intercept)	passed_ss_nematode_speciesC. inopinata	diff_robust_(Intercept)	diff_robust_nematode_speciesC. inopinata	rank
Archaea	0.187251	-1.47525	0.104303	0.193804	1.79527	-7.61206	0.0774076	1.70303e-10	0.0774076	3.40607e-10	FALSE	TRUE	TRUE	TRUE	FALSE	TRUE	Domain
Eukaryota	-0.998806	1.38813	0.0767931	0.232012	-13.0065	5.98302	1.97045e-21	5.86964e-08	7.88179e-21	7.82619e-08	TRUE	TRUE	TRUE	TRUE	TRUE	TRUE	Domain
Unassigned	-0.561656	1.56876	0.129725	0.23067	-4.3296	6.80086	2.45025e-05	1.41001e-10	4.90051e-05	3.40607e-10	TRUE	TRUE	TRUE	TRUE	TRUE	TRUE	Domain
Crenarchaeota	0.177915	-1.76883	0.0824285	0.161973	2.15842	-10.9205	0.0349066	6.85909e-16	0.0954113	5.62446e-15	FALSE	TRUE	TRUE	TRUE	FALSE	TRUE	Phylum
Bacteria_	0.104329	-1.0746	0.100346	0.177907	1.03969	-6.04022	0.301963	6.1411e-08	0.515854	1.39881e-07	FALSE	TRUE	TRUE	TRUE	FALSE	TRUE	Phylum
Abditibacteriota	-0.53287	1.27881	0.0891528	0.215063	-5.97704	5.94621	2.86114e-08	3.2995e-08	5.86534e-07	7.95761e-08	TRUE	TRUE	TRUE	TRUE	TRUE	TRUE	Phylum
Acidobacteriota	0.796908	-2.53668	0.19885	0.287845	4.00757	-8.81264	9.9266e-05	4.27201e-15	0.000581415	2.1894e-14	TRUE	TRUE	FALSE	TRUE	FALSE	TRUE	Phylum
Armatimonadota	-0.375021	0.767426	0.0983196	0.224643	-3.81431	3.4162	0.000227806	0.000895936	0.0011675	0.00183667	TRUE	TRUE	TRUE	TRUE	TRUE	TRUE	Phylum
Chloroflexi	0.584704	-2.40038	0.174777	0.259395	3.34544	-9.25377	0.00111009	1.42152e-15	0.00455137	8.32606e-15	TRUE	TRUE	TRUE	TRUE	TRUE	TRUE	Phylum
Deinococcota	-0.344964	0.608719	0.102827	0.218339	-3.35481	2.78795	0.00110932	0.00630783	0.00455137	0.0123153	TRUE	TRUE	TRUE	TRUE	TRUE	TRUE	Phylum
Dependentiae	0.186295	-2.10392	0.0895354	0.164188	2.08069	-12.8141	0.0416689	5.92584e-19	0.100496	8.09864e-18	FALSE	TRUE	TRUE	TRUE	FALSE	TRUE	Phylum
Desulfobacterota	0.20914	-1.55712	0.0838599	0.161186	2.49392	-9.6604	0.014837	8.33692e-15	0.0440549	3.79793e-14	TRUE	TRUE	FALSE	TRUE	FALSE	TRUE	Phylum
Elusimicrobiota	0.129384	-1.82385	0.0724574	0.151816	1.78566	-12.0135	0.0807483	8.71869e-16	0.165534	5.95777e-15	FALSE	TRUE	TRUE	TRUE	FALSE	TRUE	Phylum
Gemmatimonadota	0.31144	-1.9944	0.149366	0.21806	2.08508	-9.14613	0.0399593	2.05277e-14	0.100496	8.41637e-14	FALSE	TRUE	FALSE	TRUE	FALSE	TRUE	Phylum
Nitrospirota	0.250177	-2.98155	0.0735698	0.151761	3.40053	-19.6463	0.0012718	2.9047e-26	0.00474035	1.19093e-24	TRUE	TRUE	FALSE	TRUE	FALSE	TRUE	Phylum
Patescibacteria	0.266946	-1.84058	0.107538	0.182337	2.48234	-10.0944	0.0150431	3.76123e-16	0.0440549	3.85526e-15	TRUE	TRUE	FALSE	TRUE	FALSE	TRUE	Phylum
Planctomycetota	0.788941	-2.3411	0.188992	0.277441	4.17447	-8.43818	5.32209e-05	4.40241e-14	0.000436412	1.6409e-13	TRUE	TRUE	FALSE	TRUE	FALSE	TRUE	Phylum
SAR324_clade(Marine_group_B)	0.112997	-1.15318	0.0863753	0.159133	1.30821	-7.24664	0.195711	8.72515e-10	0.364735	2.23582e-09	FALSE	TRUE	TRUE	TRUE	FALSE	TRUE	Phylum
Sumerlaeota	0.154009	-1.95573	0.0769594	0.15424	2.00117	-12.6798	0.0496179	4.06494e-19	0.113019	8.09864e-18	FALSE	TRUE	FALSE	TRUE	FALSE	TRUE	Phylum
Verrucomicrobiota	0.551064	-2.15872	0.177106	0.259362	3.11149	-8.32318	0.00227209	8.37075e-14	0.00776297	2.86e-13	TRUE	TRUE	TRUE	TRUE	TRUE	TRUE	Phylum
Basidiomycota	-0.935036	1.0925	0.0443017	0.203677	-21.1061	5.36389	1.56819e-30	1.19758e-06	6.42958e-29	2.58425e-06	TRUE	TRUE	TRUE	TRUE	TRUE	TRUE	Phylum
Unassigned_	-0.561656	1.56876	0.116672	0.208695	-4.81399	7.51697	3.07614e-06	2.37684e-12	4.20405e-05	7.4962e-12	TRUE	TRUE	TRUE	TRUE	TRUE	TRUE	Phylum
Nitrososphaeria	0.177506	-1.7625	0.0822962	0.161893	2.15692	-10.8868	0.0350283	7.76687e-16	0.175142	7.11963e-15	FALSE	TRUE	TRUE	TRUE	FALSE	TRUE	Class
Bacteria__	0.104329	-1.0746	0.100346	0.177907	1.03969	-6.04022	0.301963	6.1411e-08	0.728801	2.32938e-07	FALSE	TRUE	TRUE	TRUE	FALSE	TRUE	Class
Abditibacteria	-0.53287	1.27881	0.0891528	0.215063	-5.97704	5.94621	2.86114e-08	3.2995e-08	1.04908e-06	1.29623e-07	TRUE	TRUE	TRUE	TRUE	TRUE	TRUE	Class
Acidobacteriae	0.369755	-1.51648	0.12316	0.196782	3.00224	-7.70637	0.00340027	1.06757e-11	0.0220017	5.59203e-11	TRUE	TRUE	FALSE	TRUE	FALSE	TRUE	Class
Holophagae	0.141395	-2.53785	0.0816058	0.158168	1.73265	-16.0453	0.0914865	3.00226e-18	0.32463	3.30248e-17	FALSE	TRUE	TRUE	TRUE	FALSE	TRUE	Class
Vicinamibacteria	0.33695	-3.18028	0.186186	0.245168	1.80975	-12.9718	0.0735646	1.41097e-22	0.269737	3.31613e-21	FALSE	TRUE	FALSE	TRUE	FALSE	TRUE	Class
Acidimicrobiia	0.347851	-1.25385	0.15382	0.236443	2.26141	-5.30298	0.0253567	4.61927e-07	0.132821	1.49447e-06	FALSE	TRUE	TRUE	TRUE	FALSE	TRUE	Class
Thermoleophilia	0.235774	-0.791061	0.113273	0.195582	2.08147	-4.04465	0.0393087	8.83173e-05	0.187998	0.000236949	FALSE	TRUE	TRUE	TRUE	FALSE	TRUE	Class
Armatimonadia	-0.864393	1.46656	0.0653635	0.195562	-13.2244	7.49923	1.35889e-20	1.64409e-10	7.47389e-19	7.86306e-10	TRUE	TRUE	TRUE	TRUE	TRUE	TRUE	Class
Fimbriimonadia	-0.274159	0.641333	0.0745792	0.187415	-3.67608	3.42198	0.000404498	0.000941018	0.0037079	0.00230027	TRUE	TRUE	FALSE	TRUE	FALSE	TRUE	Class
Bacteria_Armatimonadota_uncultured	0.110835	-0.96056	0.0777376	0.155081	1.42575	-6.19394	0.160548	1.3684e-07	0.464743	5.01748e-07	FALSE	TRUE	TRUE	TRUE	FALSE	TRUE	Class
Anaerolineae	0.370445	-2.9103	0.150613	0.213616	2.45958	-13.624	0.0160661	1.50733e-22	0.090893	3.31613e-21	FALSE	TRUE	FALSE	TRUE	FALSE	TRUE	Class
Chloroflexia	0.290563	-1.17241	0.110389	0.215431	2.63217	-5.44215	0.00976307	3.47061e-07	0.0596632	1.15687e-06	FALSE	TRUE	TRUE	TRUE	FALSE	TRUE	Class
Dehalococcoidia	0.120327	-2.52838	0.0807042	0.156258	1.49097	-16.1808	0.142011	6.0548e-22	0.426453	1.11005e-20	FALSE	TRUE	TRUE	TRUE	FALSE	TRUE	Class
TK10	0.0929571	-0.42439	0.0619502	0.146097	1.50051	-2.90484	0.14017	0.00558472	0.426453	0.0130706	FALSE	TRUE	TRUE	TRUE	FALSE	TRUE	Class
Cyanobacteriia	-0.352357	0.680188	0.0779548	0.187688	-4.52002	3.62403	3.24789e-05	0.000626495	0.000446584	0.00156624	TRUE	TRUE	TRUE	TRUE	TRUE	TRUE	Class
Deinococci	-0.344964	0.608719	0.102827	0.218339	-3.35481	2.78795	0.00110932	0.00630783	0.00924752	0.0144554	TRUE	TRUE	TRUE	TRUE	TRUE	TRUE	Class
Babeliae	0.186295	-2.10392	0.0895354	0.164188	2.08069	-12.8141	0.0416689	5.92584e-19	0.190983	7.24269e-18	FALSE	TRUE	TRUE	TRUE	FALSE	TRUE	Class
Desulfobulbia	-0.0591297	0.729754	0.0491238	0.147388	-1.20369	4.95123	0.241503	5.92917e-05	0.632507	0.000167233	FALSE	TRUE	TRUE	TRUE	FALSE	TRUE	Class
Desulfuromonadia	0.0794326	-2.3696	0.0807407	0.155372	0.983799	-15.2512	0.329038	1.17904e-22	0.770089	3.31613e-21	FALSE	TRUE	TRUE	TRUE	FALSE	TRUE	Class
Lineage_IIb	0.128142	-1.56885	0.0670652	0.14915	1.9107	-10.5186	0.0628847	2.42673e-13	0.256197	1.483e-12	FALSE	TRUE	TRUE	TRUE	FALSE	TRUE	Class
Clostridia	0.121727	-0.929576	0.149055	0.21103	0.816659	-4.40495	0.416125	2.72783e-05	0.934157	7.89636e-05	FALSE	TRUE	FALSE	TRUE	FALSE	TRUE	Class
Negativicutes	0.0667751	0.582477	0.0643709	0.149772	1.03735	3.88909	0.304771	0.000309027	0.728801	0.000809355	FALSE	TRUE	TRUE	TRUE	FALSE	TRUE	Class
Gemmatimonadetes	0.232821	-2.2047	0.124964	0.192939	1.8631	-11.4269	0.0663113	3.58544e-18	0.260509	3.58544e-17	FALSE	TRUE	FALSE	TRUE	FALSE	TRUE	Class
Longimicrobia	0.119579	-0.742212	0.0978511	0.17663	1.22205	-4.20208	0.226034	8.1152e-05	0.619242	0.000223168	FALSE	TRUE	TRUE	TRUE	FALSE	TRUE	Class
Polyangia	0.547571	-1.93896	0.145573	0.227242	3.76149	-8.53256	0.000267328	6.64924e-14	0.00267328	4.57135e-13	TRUE	TRUE	FALSE	TRUE	FALSE	TRUE	Class
Nitrospiria	0.249978	-2.97784	0.0734584	0.151695	3.40299	-19.6305	0.00126243	3.0182e-26	0.0092578	3.32002e-24	TRUE	TRUE	FALSE	TRUE	FALSE	TRUE	Class
Parcubacteria	0.131881	-2.78179	0.0777853	0.154259	1.69545	-18.0332	0.095749	1.62594e-24	0.329137	8.94269e-23	FALSE	TRUE	TRUE	TRUE	FALSE	TRUE	Class
Saccharimonadia	0.129358	-0.888738	0.0685371	0.158991	1.88741	-5.58985	0.0628735	3.30692e-07	0.256197	1.13675e-06	FALSE	TRUE	TRUE	TRUE	FALSE	TRUE	Class
Phycisphaerae	0.510323	-1.82142	0.134104	0.210792	3.80544	-8.64085	0.0002405	7.654e-14	0.0026455	4.95259e-13	TRUE	TRUE	FALSE	TRUE	FALSE	TRUE	Class
Planctomycetes	0.811554	-2.47243	0.182086	0.273034	4.45698	-9.0554	1.78544e-05	1.8313e-15	0.000327331	1.54956e-14	TRUE	TRUE	FALSE	TRUE	FALSE	TRUE	Class
SAR324_clade(Marine_group_B)	0.112997	-1.15318	0.0863753	0.159133	1.30821	-7.24664	0.195711	8.72515e-10	0.552006	3.69141e-09	FALSE	TRUE	TRUE	TRUE	FALSE	TRUE	Class
Sumerlaeia	0.154009	-1.95573	0.0769594	0.15424	2.00117	-12.6798	0.0496179	4.06494e-19	0.218319	5.58929e-18	FALSE	TRUE	FALSE	TRUE	FALSE	TRUE	Class
Chlamydiae	0.251772	-2.12883	0.102821	0.173215	2.44865	-12.2901	0.016526	4.11369e-20	0.090893	6.46437e-19	FALSE	TRUE	FALSE	TRUE	FALSE	TRUE	Class
Verrucomicrobiae	0.563341	-2.20894	0.169852	0.25568	3.31666	-8.63948	0.00117696	1.62191e-14	0.00924752	1.27436e-13	TRUE	TRUE	TRUE	TRUE	TRUE	TRUE	Class
Exobasidiomycetes	-1.20921	1.24725	0.0225629	0.195109	-53.5927	6.39255	5.96984e-24	2.45249e-06	6.56682e-22	7.29118e-06	TRUE	TRUE	TRUE	TRUE	TRUE	TRUE	Class
Tremellomycetes	-0.272723	0.383541	0.0413364	0.144445	-6.59764	2.65528	6.51904e-07	0.0135908	1.79274e-05	0.0305099	TRUE	TRUE	FALSE	TRUE	FALSE	TRUE	Class
Ustilaginomycetes	-1.28415	1.02376	NA	0.176919	NA	5.7866	1	1.80878e-06	1	5.52682e-06	FALSE	TRUE	FALSE	TRUE	FALSE	TRUE	Class
Unassigned__	-0.561656	1.56876	0.116672	0.208695	-4.81399	7.51697	3.07614e-06	2.37684e-12	6.7675e-05	1.30726e-11	TRUE	TRUE	TRUE	TRUE	TRUE	TRUE	Class
Nitrososphaerales	0.164582	-1.56217	0.076437	0.158419	2.15317	-9.86101	0.0353349	3.62134e-14	0.180355	2.95743e-13	FALSE	TRUE	TRUE	TRUE	FALSE	TRUE	Order
Bacteria___	0.104329	-1.0746	0.100346	0.177907	1.03969	-6.04022	0.301963	6.1411e-08	0.718316	2.42672e-07	FALSE	TRUE	TRUE	TRUE	FALSE	TRUE	Order
Abditibacteriales	-0.53287	1.27881	0.0891528	0.215063	-5.97704	5.94621	2.86114e-08	3.2995e-08	1.1683e-06	1.32521e-07	TRUE	TRUE	TRUE	TRUE	TRUE	TRUE	Order
Bryobacterales	0.33532	-1.57324	0.091561	0.170268	3.66226	-9.2398	0.000481788	9.62171e-14	0.00562086	7.36662e-13	TRUE	TRUE	FALSE	TRUE	FALSE	TRUE	Order
Vicinamibacterales	0.315203	-3.26328	0.185868	0.244697	1.69584	-13.336	0.093297	3.23403e-23	0.327717	7.92338e-22	FALSE	TRUE	FALSE	TRUE	FALSE	TRUE	Order
Frankiales	-0.492508	1.17137	0.094688	0.221238	-5.20138	5.2946	6.38766e-07	4.16672e-07	1.95622e-05	1.47875e-06	TRUE	TRUE	TRUE	TRUE	TRUE	TRUE	Order
Kineosporiales	-1.28586	2.32349	0.0705482	0.21619	-18.2267	10.7474	2.27774e-36	2.77398e-19	5.58047e-34	4.53083e-18	TRUE	TRUE	TRUE	TRUE	TRUE	TRUE	Order
Micromonosporales	0.184781	-0.666555	0.0967535	0.187766	1.90981	-3.54992	0.059082	0.000593783	0.249571	0.00151538	FALSE	TRUE	TRUE	TRUE	FALSE	TRUE	Order
Pseudonocardiales	-0.676259	1.53653	0.0892552	0.247224	-7.57668	6.21514	5.06043e-12	5.9575e-09	3.09951e-10	2.56068e-08	TRUE	TRUE	TRUE	TRUE	TRUE	TRUE	Order
Streptomycetales	0.0673608	-0.454211	0.0905885	0.177289	0.743591	-2.56198	0.458885	0.011915	0.988327	0.0267814	FALSE	TRUE	TRUE	TRUE	FALSE	TRUE	Order
Gaiellales	0.0964261	-1.65237	0.0795288	0.153975	1.21247	-10.7314	0.22941	1.95611e-16	0.601575	1.84325e-15	FALSE	TRUE	FALSE	TRUE	FALSE	TRUE	Order
Solirubrobacterales	0.172256	-0.521021	0.108392	0.190893	1.58918	-2.72938	0.114448	0.00722471	0.373863	0.0165426	FALSE	TRUE	TRUE	TRUE	FALSE	TRUE	Order
Armatimonadales	-0.864393	1.46656	0.0653635	0.195562	-13.2244	7.49923	1.35889e-20	1.64409e-10	1.66464e-18	8.75658e-10	TRUE	TRUE	TRUE	TRUE	TRUE	TRUE	Order
Fimbriimonadales	-0.274159	0.641333	0.0745792	0.187415	-3.67608	3.42198	0.000404498	0.000941018	0.00521589	0.00235255	TRUE	TRUE	FALSE	TRUE	FALSE	TRUE	Order
Bacteria_Armatimonadota_uncultured_uncultured	0.110835	-0.96056	0.0777376	0.155081	1.42575	-6.19394	0.160548	1.3684e-07	0.462755	5.32157e-07	FALSE	TRUE	TRUE	TRUE	FALSE	TRUE	Order
Bacteria_Bacteroidota_Bacteroidia_	0.0725976	-0.692458	0.0809313	0.156391	0.897028	-4.42774	0.37335	4.18086e-05	0.831552	0.000119106	FALSE	TRUE	TRUE	TRUE	FALSE	TRUE	Order
Bacteroidales	0.0939909	-1.26231	0.126531	0.190009	0.74283	-6.64345	0.459875	4.09109e-09	0.988327	1.78985e-08	FALSE	TRUE	TRUE	TRUE	FALSE	TRUE	Order
Sphingobacteriales	0.488463	-1.35509	0.158144	0.299217	3.08872	-4.52879	0.00235279	1.12033e-05	0.0205869	3.34732e-05	TRUE	TRUE	FALSE	TRUE	FALSE	TRUE	Order
Bacteriovoracales	0.160519	-0.695532	0.0973247	0.177987	1.64931	-3.90776	0.102387	0.000174514	0.353306	0.000459741	FALSE	TRUE	FALSE	TRUE	FALSE	TRUE	Order
Bdellovibrionales	-0.220401	0.535799	0.0822002	0.214297	-2.68127	2.50027	0.00822242	0.0135721	0.0610453	0.0302287	FALSE	TRUE	FALSE	TRUE	FALSE	TRUE	Order
Oligoflexales	0.131363	-0.807433	0.0762708	0.156697	1.72233	-5.15284	0.0886908	1.6729e-06	0.324317	5.61454e-06	FALSE	TRUE	FALSE	TRUE	FALSE	TRUE	Order
Caldilineales	0.193949	-2.12082	0.105839	0.175322	1.83249	-12.0967	0.0713902	2.09955e-18	0.273291	2.85772e-17	FALSE	TRUE	FALSE	TRUE	FALSE	TRUE	Order
SBR1031	0.26007	-2.84516	0.127813	0.19483	2.03477	-14.6033	0.0455569	3.22451e-23	0.203819	7.92338e-22	FALSE	TRUE	FALSE	TRUE	FALSE	TRUE	Order
Kallotenuales	-0.31896	1.13888	0.0570978	0.161811	-5.5862	7.03835	2.484e-06	2.92399e-08	5.53254e-05	1.19396e-07	TRUE	TRUE	FALSE	TRUE	FALSE	TRUE	Order
Thermomicrobiales	0.21679	-1.42942	0.107002	0.183911	2.02604	-7.77234	0.0457553	1.2704e-11	0.203819	7.5914e-11	FALSE	TRUE	FALSE	TRUE	FALSE	TRUE	Order
S085	0.119417	-2.47921	0.079723	0.155644	1.4979	-15.9287	0.140206	1.19727e-21	0.413863	2.2564e-20	FALSE	TRUE	TRUE	TRUE	FALSE	TRUE	Order
TK10	0.0929571	-0.42439	0.0619502	0.146097	1.50051	-2.90484	0.14017	0.00558472	0.413863	0.0131563	FALSE	TRUE	TRUE	TRUE	FALSE	TRUE	Order
Cyanobacteriales	-0.420954	0.862523	0.0773238	0.181969	-5.44404	4.73993	1.43109e-06	1.69862e-05	3.89574e-05	4.9543e-05	TRUE	TRUE	TRUE	TRUE	TRUE	TRUE	Order
Deinococcales	-0.326352	0.603941	0.102827	0.217626	-3.17381	2.77513	0.00198911	0.00656463	0.0203055	0.015173	TRUE	TRUE	TRUE	TRUE	TRUE	TRUE	Order
Babeliales	0.186295	-2.10392	0.0895354	0.164188	2.08069	-12.8141	0.0416689	5.92584e-19	0.198313	8.54018e-18	FALSE	TRUE	TRUE	TRUE	FALSE	TRUE	Order
Desulfatiglandales	-0.141001	1.35368	0.0341558	0.138173	-4.12819	9.79699	0.000380929	7.32613e-10	0.00518487	3.45173e-09	TRUE	TRUE	FALSE	TRUE	FALSE	TRUE	Order
Desulfobulbales	-0.0591297	0.729754	0.0491238	0.147388	-1.20369	4.95123	0.241503	5.92917e-05	0.622823	0.000165073	FALSE	TRUE	TRUE	TRUE	FALSE	TRUE	Order
PB19	0.0653627	-1.31272	0.0655209	0.147714	0.997585	-8.88686	0.323483	1.04107e-11	0.747674	6.37653e-11	FALSE	TRUE	TRUE	TRUE	FALSE	TRUE	Order
Lineage_IIb	0.128142	-1.56885	0.0670652	0.14915	1.9107	-10.5186	0.0628847	2.42673e-13	0.256779	1.80166e-12	FALSE	TRUE	TRUE	TRUE	FALSE	TRUE	Order
Bacillales	0.151945	-0.884954	0.111418	0.197277	1.36374	-4.48584	0.175359	1.75504e-05	0.488214	5.05864e-05	FALSE	TRUE	TRUE	TRUE	FALSE	TRUE	Order
Paenibacillales	0.214993	-0.986253	0.10501	0.199572	2.04737	-4.94185	0.0429003	2.65467e-06	0.198313	8.67192e-06	FALSE	TRUE	TRUE	TRUE	FALSE	TRUE	Order
Staphylococcales	-0.686775	1.09925	0.0571699	0.175119	-12.0129	6.27714	8.7363e-14	3.76944e-07	7.13465e-12	1.35811e-06	TRUE	TRUE	TRUE	TRUE	TRUE	TRUE	Order
Thermoactinomycetales	0.150566	-2.04439	0.0908228	0.163442	1.6578	-12.5083	0.104314	3.00826e-16	0.353705	2.72972e-15	FALSE	TRUE	TRUE	TRUE	FALSE	TRUE	Order
Veillonellales-Selenomonadales	0.0406583	1.76018	0.0637086	0.146841	0.638191	11.987	0.526447	6.7436e-16	1	5.90065e-15	FALSE	TRUE	TRUE	TRUE	FALSE	TRUE	Order
Gemmatimonadales	0.232821	-2.2047	0.124964	0.192939	1.8631	-11.4269	0.0663113	3.58544e-18	0.266332	4.62333e-17	FALSE	TRUE	FALSE	TRUE	FALSE	TRUE	Order
Longimicrobiales	0.119579	-0.742212	0.0978511	0.17663	1.22205	-4.20208	0.226034	8.1152e-05	0.601575	0.000220914	FALSE	TRUE	TRUE	TRUE	FALSE	TRUE	Order
Blfdi19	0.102385	-0.527899	0.0772072	0.152523	1.3261	-3.46111	0.189178	0.000927322	0.520772	0.00234221	FALSE	TRUE	TRUE	TRUE	FALSE	TRUE	Order
Haliangiales	0.191338	-1.79681	0.0904169	0.164507	2.11617	-10.9224	0.0378879	8.97314e-17	0.18944	9.21318e-16	FALSE	TRUE	FALSE	TRUE	FALSE	TRUE	Order
Nannocystales	0.120073	-1.35092	0.079206	0.15598	1.51596	-8.6609	0.134164	1.3851e-12	0.413863	9.17164e-12	FALSE	TRUE	FALSE	TRUE	FALSE	TRUE	Order
Polyangiales	0.556082	-1.8684	0.143564	0.229193	3.87342	-8.15206	0.000182661	6.27604e-13	0.00270932	4.27119e-12	TRUE	TRUE	FALSE	TRUE	FALSE	TRUE	Order
Nitrospirales	0.249978	-2.97784	0.0734584	0.151695	3.40299	-19.6305	0.00126243	3.0182e-26	0.0134476	1.72156e-24	TRUE	TRUE	FALSE	TRUE	FALSE	TRUE	Order
Bacteria_Patescibacteria_Parcubacteria_	0.113283	-1.91862	0.0625645	0.146339	1.81066	-13.1107	0.0767275	3.8124e-17	0.289203	4.24563e-16	FALSE	TRUE	TRUE	TRUE	FALSE	TRUE	Order
Saccharimonadales	0.129358	-0.888738	0.0685371	0.158991	1.88741	-5.58985	0.0628735	3.30692e-07	0.256779	1.20925e-06	FALSE	TRUE	TRUE	TRUE	FALSE	TRUE	Order
Phycisphaerales	0.0949221	-3.02447	0.124243	0.186464	0.764003	-16.2202	0.447717	3.58516e-24	0.979382	1.25481e-22	FALSE	TRUE	FALSE	TRUE	FALSE	TRUE	Order
Pirellulales	0.370918	-3.49446	0.165052	0.223884	2.24728	-15.6084	0.0271816	8.05611e-27	0.154872	6.57916e-25	FALSE	TRUE	FALSE	TRUE	FALSE	TRUE	Order
Planctomycetales	0.265805	-3.18513	0.149775	0.210318	1.7747	-15.1443	0.0798499	6.16943e-25	0.296413	2.51918e-23	FALSE	TRUE	FALSE	TRUE	FALSE	TRUE	Order
Bacteria_Planctomycetota_Planctomycetes_uncultured	0.0984935	-1.10785	0.0654987	0.147504	1.50375	-7.51065	0.138937	9.56479e-10	0.413863	4.33958e-09	FALSE	TRUE	TRUE	TRUE	FALSE	TRUE	Order
Bacteria_Proteobacteria_Alphaproteobacteria_	0.260274	-1.17098	0.0756973	0.167066	3.43835	-7.00907	0.000884632	4.07555e-10	0.00985159	1.95786e-09	TRUE	TRUE	FALSE	TRUE	FALSE	TRUE	Order
Caedibacterales	-0.166865	0.791202	0.0387731	0.154573	-4.30363	5.11863	0.000141034	1.3003e-05	0.00230355	3.83824e-05	TRUE	TRUE	FALSE	TRUE	FALSE	TRUE	Order
Caulobacterales	0.519386	-1.7761	0.115675	0.22301	4.49004	-7.96419	1.49029e-05	5.53304e-13	0.000260801	3.87313e-12	TRUE	TRUE	TRUE	TRUE	TRUE	TRUE	Order
Dongiales	0.106996	-1.28729	0.0868973	0.159804	1.23129	-8.05544	0.223269	5.55999e-11	0.601109	3.24333e-10	FALSE	TRUE	TRUE	TRUE	FALSE	TRUE	Order
Micropepsales	0.0853845	-0.792329	0.0830633	0.157308	1.02795	-5.0368	0.308318	5.07798e-06	0.726326	1.63698e-05	FALSE	TRUE	TRUE	TRUE	FALSE	TRUE	Order
Reyranellales	0.228751	-2.36542	0.0930365	0.164386	2.45872	-14.3895	0.0163486	7.13799e-23	0.103817	1.45734e-21	FALSE	TRUE	FALSE	TRUE	FALSE	TRUE	Order
Rhizobiales	-0.425402	1.25295	0.119461	0.198713	-3.561	6.3053	0.000469165	2.03985e-09	0.00562086	9.0866e-09	TRUE	TRUE	TRUE	TRUE	TRUE	TRUE	Order
Rhodospirillales	0.144825	-1.08812	0.0693223	0.150245	2.08916	-7.24233	0.0397937	2.16553e-10	0.194989	1.10532e-09	FALSE	TRUE	FALSE	TRUE	FALSE	TRUE	Order
Sphingomonadales	-0.297158	0.859237	0.113408	0.229353	-2.62025	3.74635	0.00952879	0.000240686	0.0686633	0.000620716	FALSE	TRUE	FALSE	TRUE	FALSE	TRUE	Order
Bacteria_Proteobacteria_Alphaproteobacteria_uncultured	0.110073	-0.84094	0.0961858	0.169902	1.14437	-4.94955	0.257169	6.74221e-06	0.649551	2.0648e-05	FALSE	TRUE	TRUE	TRUE	FALSE	TRUE	Order
Bacteria_Proteobacteria_Gammaproteobacteria_	0.293273	-2.00742	0.12552	0.190629	2.33646	-10.5305	0.0219701	9.02516e-17	0.131285	9.21318e-16	FALSE	TRUE	FALSE	TRUE	FALSE	TRUE	Order
Alteromonadales	0.12704	-1.72598	0.125234	0.187437	1.01442	-9.20834	0.314388	3.79231e-13	0.733572	2.73269e-12	FALSE	TRUE	TRUE	TRUE	FALSE	TRUE	Order
Cellvibrionales	0.188516	-2.60361	0.122654	0.189124	1.53697	-13.7667	0.12777	5.72944e-24	0.401328	1.75464e-22	FALSE	TRUE	FALSE	TRUE	FALSE	TRUE	Order
Diplorickettsiales	0.136668	-1.02394	0.141718	0.215085	0.964367	-4.76063	0.337078	6.20096e-06	0.771814	1.92308e-05	FALSE	TRUE	FALSE	TRUE	FALSE	TRUE	Order
Enterobacterales	-0.779272	2.25227	0.17001	0.331727	-4.5837	6.78951	8.46689e-06	1.53883e-10	0.000159568	8.3781e-10	TRUE	TRUE	TRUE	TRUE	TRUE	TRUE	Order
Gammaproteobacteria_Incertae_Sedis	0.157331	-3.84986	0.104073	0.170919	1.51174	-22.5245	0.135301	5.68069e-33	0.413863	1.39177e-30	FALSE	TRUE	FALSE	TRUE	FALSE	TRUE	Order
Oceanospirillales	0.15214	-2.38189	0.0973023	0.166071	1.56358	-14.3426	0.122183	4.61296e-23	0.39388	1.02743e-21	FALSE	TRUE	FALSE	TRUE	FALSE	TRUE	Order
Pseudomonadales	0.458453	-1.33059	0.147912	0.256954	3.0995	-5.17833	0.00227124	6.30592e-07	0.0205869	2.14576e-06	TRUE	TRUE	FALSE	TRUE	FALSE	TRUE	Order
R7C24	0.172988	-1.86223	0.0786143	0.154907	2.20047	-12.0216	0.0316345	1.27678e-17	0.172232	1.48958e-16	FALSE	TRUE	TRUE	TRUE	FALSE	TRUE	Order
Xanthomonadales	0.677793	-1.80739	0.118325	0.266813	5.72823	-6.77401	4.18998e-08	1.71854e-10	1.46649e-06	8.95832e-10	TRUE	TRUE	FALSE	TRUE	FALSE	TRUE	Order
SAR324_clade(Marine_group_B)	0.112997	-1.15318	0.0863753	0.159133	1.30821	-7.24664	0.195711	8.72515e-10	0.53277	4.03332e-09	FALSE	TRUE	TRUE	TRUE	FALSE	TRUE	Order
Sumerlaeales	0.152065	-1.95283	0.073383	0.152193	2.07221	-12.8313	0.0423447	3.12012e-19	0.198313	4.77768e-18	FALSE	TRUE	FALSE	TRUE	FALSE	TRUE	Order
Chlamydiales	0.251772	-2.12883	0.102821	0.173215	2.44865	-12.2901	0.016526	4.11369e-20	0.103817	7.19895e-19	FALSE	TRUE	FALSE	TRUE	FALSE	TRUE	Order
Chthoniobacterales	0.327894	-1.20794	0.131982	0.225335	2.4844	-5.36065	0.0143922	4.22499e-07	0.100745	1.47875e-06	FALSE	TRUE	TRUE	TRUE	FALSE	TRUE	Order
Opitutales	0.148288	-2.73254	0.106003	0.174778	1.3989	-15.6344	0.165662	3.51338e-26	0.466519	1.72156e-24	FALSE	TRUE	FALSE	TRUE	FALSE	TRUE	Order
Pedosphaerales	0.138299	-2.01013	0.119255	0.18248	1.1597	-11.0156	0.250289	1.10145e-16	0.638758	1.07942e-15	FALSE	TRUE	FALSE	TRUE	FALSE	TRUE	Order
Verrucomicrobiales	0.295786	-1.92984	0.150492	0.221437	1.96546	-8.71507	0.0519281	3.81632e-14	0.2232	3.01613e-13	FALSE	TRUE	FALSE	TRUE	FALSE	TRUE	Order
Tremellales	-0.396133	0.673807	0.0418988	0.144935	-9.45454	4.64903	3.31617e-09	0.000123641	1.62492e-07	0.000329261	TRUE	TRUE	FALSE	TRUE	FALSE	TRUE	Order
Ustilaginales	-1.28415	1.02376	NA	0.176919	NA	5.7866	1	1.80878e-06	1	5.98852e-06	FALSE	TRUE	FALSE	TRUE	FALSE	TRUE	Order
Unassigned___	-0.561656	1.56876	0.116672	0.208695	-4.81399	7.51697	3.07614e-06	2.37684e-12	6.28044e-05	1.53244e-11	TRUE	TRUE	TRUE	TRUE	TRUE	TRUE	Order
Nitrososphaeraceae	0.164582	-1.56217	0.076437	0.158419	2.15317	-9.86101	0.0353349	3.62134e-14	0.203443	2.59643e-13	FALSE	TRUE	TRUE	TRUE	FALSE	TRUE	Family
Bacteria____	0.104329	-1.0746	0.100346	0.177907	1.03969	-6.04022	0.301963	6.1411e-08	0.699671	2.12147e-07	FALSE	TRUE	TRUE	TRUE	FALSE	TRUE	Family
Abditibacteriaceae	-0.53287	1.27881	0.0891528	0.215063	-5.97704	5.94621	2.86114e-08	3.2995e-08	7.24822e-07	1.18284e-07	TRUE	TRUE	TRUE	TRUE	TRUE	TRUE	Family
Bryobacteraceae	0.33532	-1.57324	0.091561	0.170268	3.66226	-9.2398	0.000481788	9.62171e-14	0.00610265	6.41447e-13	TRUE	TRUE	FALSE	TRUE	FALSE	TRUE	Family
Bacteria_Acidobacteriota_Vicinamibacteria_Vicinamibacterales_uncultured	0.247852	-3.2527	0.153164	0.209157	1.61821	-15.5515	0.109604	9.30731e-26	0.404365	5.05254e-24	FALSE	TRUE	FALSE	TRUE	FALSE	TRUE	Family
Vicinamibacteraceae	0.249015	-3.02889	0.165274	0.227321	1.50667	-13.3243	0.135691	2.54245e-22	0.450483	5.68313e-21	FALSE	TRUE	FALSE	TRUE	FALSE	TRUE	Family
Bacteria_Actinobacteriota_Acidimicrobiia_Microtrichales_	0.0680634	-0.707646	0.0617517	0.146525	1.10221	-4.82953	0.276958	2.03513e-05	0.650069	5.48474e-05	FALSE	TRUE	TRUE	TRUE	FALSE	TRUE	Family
Iamiaceae	0.0903336	-1.24256	0.0756902	0.157279	1.19346	-7.90039	0.236896	3.63919e-11	0.608247	1.7614e-10	FALSE	TRUE	TRUE	TRUE	FALSE	TRUE	Family
Microtrichaceae	0.103714	-0.861819	0.0562157	0.142101	1.84494	-6.06482	0.0703375	1.19218e-07	0.304812	4.0449e-07	FALSE	TRUE	TRUE	TRUE	FALSE	TRUE	Family
Bacteria_Actinobacteriota_Acidimicrobiia_Microtrichales_uncultured	0.112362	-0.905088	0.0643202	0.146019	1.74691	-6.19842	0.085857	6.04432e-08	0.354627	2.1072e-07	FALSE	TRUE	TRUE	TRUE	FALSE	TRUE	Family
Corynebacteriaceae	-0.503975	1.02514	0.0525618	0.164249	-9.58823	6.24136	6.27804e-11	5.40674e-07	2.38566e-09	1.67038e-06	TRUE	TRUE	TRUE	TRUE	TRUE	TRUE	Family
Geodermatophilaceae	-1.16374	1.80517	0.0557226	0.209313	-20.8845	8.62425	1.13713e-37	1.24393e-13	2.16055e-35	8.14991e-13	TRUE	TRUE	TRUE	TRUE	TRUE	TRUE	Family
Kineosporiaceae	-1.28586	2.32349	0.0705482	0.21619	-18.2267	10.7474	2.27774e-36	2.77398e-19	2.88514e-34	4.05427e-18	TRUE	TRUE	TRUE	TRUE	TRUE	TRUE	Family
Bacteria_Actinobacteriota_Actinobacteria_Micrococcales_	-0.288794	0.692744	0.0535457	0.150829	-5.39342	4.59292	4.87116e-06	5.4508e-05	8.81448e-05	0.00014384	TRUE	TRUE	FALSE	TRUE	FALSE	TRUE	Family
Demequinaceae	0.0144859	-0.960424	0.0659817	0.147866	0.219544	-6.49524	0.827138	4.01703e-08	1	1.42661e-07	FALSE	TRUE	TRUE	TRUE	FALSE	TRUE	Family
Promicromonosporaceae	0.12845	-1.37005	0.0876166	0.160894	1.46604	-8.51525	0.148331	1.27146e-11	0.458258	6.80501e-11	FALSE	TRUE	TRUE	TRUE	FALSE	TRUE	Family
Sanguibacteraceae	0.0698432	-1.73656	0.0710263	0.150892	0.983342	-11.5086	0.330474	2.83889e-15	0.734387	2.34517e-14	FALSE	TRUE	TRUE	TRUE	FALSE	TRUE	Family
Micromonosporaceae	0.184781	-0.666555	0.0967535	0.187766	1.90981	-3.54992	0.059082	0.000593783	0.28064	0.00145573	FALSE	TRUE	TRUE	TRUE	FALSE	TRUE	Family
Pseudonocardiaceae	-0.676259	1.53653	0.0892552	0.247224	-7.57668	6.21514	5.06043e-12	5.9575e-09	2.13663e-10	2.26385e-08	TRUE	TRUE	TRUE	TRUE	TRUE	TRUE	Family
Streptomycetaceae	0.0673608	-0.454211	0.0905885	0.177289	0.743591	-2.56198	0.458885	0.011915	0.90821	0.0260213	FALSE	TRUE	TRUE	TRUE	FALSE	TRUE	Family
Gaiellaceae	0.0961263	-2.09136	0.065513	0.14721	1.46729	-14.2066	0.148208	1.03301e-19	0.458258	1.70671e-18	FALSE	TRUE	TRUE	TRUE	FALSE	TRUE	Family
Bacteria_Actinobacteriota_Thermoleophilia_Gaiellales_uncultured	0.0807369	-1.24605	0.0665943	0.146703	1.21237	-8.49367	0.229828	4.35868e-12	0.598182	2.47209e-11	FALSE	TRUE	TRUE	TRUE	FALSE	TRUE	Family
67-14	0.082689	-1.19124	0.0911547	0.161136	0.907127	-7.39279	0.367245	1.69247e-10	0.775464	7.22626e-10	FALSE	TRUE	FALSE	TRUE	FALSE	TRUE	Family
Armatimonadales	-0.924985	1.56063	0.0585021	0.193099	-15.8111	8.08203	1.81049e-24	1.55498e-11	1.71997e-22	8.09441e-11	TRUE	TRUE	TRUE	TRUE	TRUE	TRUE	Family
Fimbriimonadaceae	-0.283516	0.666377	0.0759272	0.188012	-3.73406	3.54434	0.000331854	0.000629679	0.00450373	0.00153383	TRUE	TRUE	FALSE	TRUE	FALSE	TRUE	Family
Bacteria_Armatimonadota_uncultured_uncultured_uncultured	0.110835	-0.96056	0.0777376	0.155081	1.42575	-6.19394	0.160548	1.3684e-07	0.488065	4.56134e-07	FALSE	TRUE	TRUE	TRUE	FALSE	TRUE	Family
Bacteria_Bacteroidota_Bacteroidia__	0.0725976	-0.692458	0.0809313	0.156391	0.897028	-4.42774	0.37335	4.18086e-05	0.779521	0.0001111	FALSE	TRUE	TRUE	TRUE	FALSE	TRUE	Family
37-13	0.0621841	-1.2098	0.0640484	0.14672	0.970892	-8.24563	0.336275	6.95213e-11	0.740402	3.22172e-10	FALSE	TRUE	TRUE	TRUE	FALSE	TRUE	Family
Saprospiraceae	0.1554	-4.85736	0.0970836	0.16591	1.60068	-29.277	0.114153	6.67385e-40	0.409513	2.53606e-37	FALSE	TRUE	FALSE	TRUE	FALSE	TRUE	Family
Bacteria_Bacteroidota_Bacteroidia_Chitinophagales_uncultured	0.0533698	-0.749907	0.0736519	0.151854	0.724622	-4.93836	0.471871	8.24682e-06	0.919543	2.30426e-05	FALSE	TRUE	TRUE	TRUE	FALSE	TRUE	Family
Amoebophilaceae	-0.41569	1.90358	0.0303678	0.147338	-13.6885	12.9198	1.53041e-12	4.99222e-12	7.26946e-11	2.78977e-11	TRUE	TRUE	FALSE	TRUE	FALSE	TRUE	Family
Cytophagaceae	0.145907	-1.41829	0.110218	0.17795	1.3238	-7.97015	0.189876	2.07336e-11	0.547068	1.0647e-10	FALSE	TRUE	TRUE	TRUE	FALSE	TRUE	Family
Hymenobacteraceae	-0.547641	1.2601	0.116423	0.231612	-4.70389	5.44055	6.0219e-06	2.28548e-07	9.94923e-05	7.36002e-07	TRUE	TRUE	TRUE	TRUE	TRUE	TRUE	Family
Microscillaceae	0.197831	-1.59842	0.149834	0.212443	1.32034	-7.52398	0.190034	3.66187e-11	0.547068	1.7614e-10	FALSE	TRUE	FALSE	TRUE	FALSE	TRUE	Family
Flavobacteriaceae	0.497532	-2.10195	0.142108	0.2397	3.50108	-8.76908	0.000628514	6.83628e-15	0.00770437	5.41205e-14	TRUE	TRUE	TRUE	TRUE	TRUE	TRUE	Family
NS9_marine_group	0.0934694	-2.02774	0.0811192	0.15543	1.15225	-13.046	0.253505	1.08434e-19	0.629621	1.71687e-18	FALSE	TRUE	FALSE	TRUE	FALSE	TRUE	Family
Weeksellaceae	-0.316851	0.998264	0.163324	0.325173	-1.94001	3.06995	0.0540633	0.0024995	0.266234	0.00582705	FALSE	TRUE	TRUE	TRUE	FALSE	TRUE	Family
AKYH767	0.114909	-1.06544	0.0685212	0.149469	1.67698	-7.12816	0.100186	5.226e-09	0.39248	2.00594e-08	FALSE	TRUE	TRUE	TRUE	FALSE	TRUE	Family
env.OPS_17	-0.00701381	0.873367	0.1046	0.185832	-0.0670537	4.69976	0.946706	1.0682e-05	1	2.96288e-05	FALSE	TRUE	FALSE	TRUE	FALSE	TRUE	Family
KD3-93	0.0457297	-0.980229	0.0622567	0.146077	0.734534	-6.71036	0.466273	2.24933e-08	0.918049	8.21871e-08	FALSE	TRUE	TRUE	TRUE	FALSE	TRUE	Family
Sphingobacteriaceae	0.476417	-1.30369	0.159273	0.297676	2.9912	-4.37956	0.00319979	2.09274e-05	0.0328627	5.60028e-05	TRUE	TRUE	FALSE	TRUE	FALSE	TRUE	Family
Bacteriovoracaceae	0.160519	-0.695532	0.0973247	0.177987	1.64931	-3.90776	0.102387	0.000174514	0.396392	0.000448077	FALSE	TRUE	FALSE	TRUE	FALSE	TRUE	Family
Bdellovibrionaceae	-0.220401	0.535799	0.0822002	0.214297	-2.68127	2.50027	0.00822242	0.0135721	0.0650942	0.0291378	FALSE	TRUE	FALSE	TRUE	FALSE	TRUE	Family
Bacteria_Bdellovibrionota_Oligoflexia_Oligoflexales_uncultured	0.0937826	-0.869689	0.0690142	0.151451	1.35889	-5.74238	0.178739	2.47344e-07	0.530631	7.89839e-07	FALSE	TRUE	TRUE	TRUE	FALSE	TRUE	Family
Caldilineaceae	0.193949	-2.12082	0.105839	0.175322	1.83249	-12.0967	0.0713902	2.09955e-18	0.304812	2.75113e-17	FALSE	TRUE	FALSE	TRUE	FALSE	TRUE	Family
A4b	0.253463	-2.76567	0.118931	0.188162	2.13117	-14.6983	0.0365386	3.14209e-23	0.206198	9.18457e-22	FALSE	TRUE	FALSE	TRUE	FALSE	TRUE	Family
SBR1031	0.137289	-2.80192	0.0854967	0.159325	1.60579	-17.5862	0.114377	1.53653e-23	0.409513	4.86568e-22	FALSE	TRUE	TRUE	TRUE	FALSE	TRUE	Family
AKIW781	-0.31896	1.13888	0.0570978	0.161811	-5.5862	7.03835	2.484e-06	2.92399e-08	4.968e-05	1.0582e-07	TRUE	TRUE	FALSE	TRUE	FALSE	TRUE	Family
JG30-KF-CM45	0.203939	-1.30895	0.0974916	0.177722	2.09186	-7.36519	0.039332	8.98999e-11	0.213517	4.0669e-10	FALSE	TRUE	FALSE	TRUE	FALSE	TRUE	Family
S085	0.119417	-2.47921	0.079723	0.155644	1.4979	-15.9287	0.140206	1.19727e-21	0.450483	2.39454e-20	FALSE	TRUE	TRUE	TRUE	FALSE	TRUE	Family
TK10	0.0929571	-0.42439	0.0619502	0.146097	1.50051	-2.90484	0.14017	0.00558472	0.450483	0.0124835	FALSE	TRUE	TRUE	TRUE	FALSE	TRUE	Family
Deinococcaceae	-1.83575	2.07254	0.025035	0.196078	-73.3275	10.57	4.13054e-58	4.74042e-15	1.5696e-55	3.83268e-14	TRUE	TRUE	TRUE	TRUE	TRUE	TRUE	Family
Trueperaceae	0.208732	-1.81763	0.0973973	0.171429	2.14309	-10.6028	0.0368986	1.68788e-14	0.206198	1.25764e-13	FALSE	TRUE	TRUE	TRUE	FALSE	TRUE	Family
Babeliales	0.0912064	-1.88501	0.0535873	0.142247	1.70202	-13.2517	0.0959729	8.80445e-17	0.383892	9.02516e-16	FALSE	TRUE	TRUE	TRUE	FALSE	TRUE	Family
Vermiphilaceae	0.10763	-2.44209	0.0649576	0.147008	1.65692	-16.6119	0.103557	1.91748e-22	0.396392	4.85762e-21	FALSE	TRUE	TRUE	TRUE	FALSE	TRUE	Family
Desulfatiglandaceae	-0.141001	1.35368	0.0341558	0.138173	-4.12819	9.79699	0.000380929	7.32613e-10	0.00499149	2.93045e-09	TRUE	TRUE	FALSE	TRUE	FALSE	TRUE	Family
PB19	0.0653627	-1.31272	0.0655209	0.147714	0.997585	-8.88686	0.323483	1.04107e-11	0.727604	5.6515e-11	FALSE	TRUE	TRUE	TRUE	FALSE	TRUE	Family
Lineage_IIb	0.128142	-1.56885	0.0670652	0.14915	1.9107	-10.5186	0.0628847	2.42673e-13	0.293681	1.53693e-12	FALSE	TRUE	TRUE	TRUE	FALSE	TRUE	Family
Bacillaceae	0.131888	-0.710246	0.108913	0.196005	1.21095	-3.62362	0.228559	0.000444539	0.598182	0.00110408	FALSE	TRUE	TRUE	TRUE	FALSE	TRUE	Family
Paenibacillaceae	0.214993	-0.986253	0.10501	0.199572	2.04737	-4.94185	0.0429003	2.65467e-06	0.226418	7.81995e-06	FALSE	TRUE	TRUE	TRUE	FALSE	TRUE	Family
Staphylococcaceae	-0.666287	1.10648	0.0546743	0.167495	-12.1865	6.606	2.33855e-13	2.21562e-07	1.2695e-11	7.19603e-07	TRUE	TRUE	TRUE	TRUE	TRUE	TRUE	Family
Thermoactinomycetaceae	0.150566	-2.04439	0.0908228	0.163442	1.6578	-12.5083	0.104314	3.00826e-16	0.396392	2.78814e-15	FALSE	TRUE	TRUE	TRUE	FALSE	TRUE	Family
Gemmatimonadaceae	0.232821	-2.2047	0.124964	0.192939	1.8631	-11.4269	0.0663113	3.58544e-18	0.296451	4.54156e-17	FALSE	TRUE	FALSE	TRUE	FALSE	TRUE	Family
Longimicrobiaceae	0.119579	-0.742212	0.0978511	0.17663	1.22205	-4.20208	0.226034	8.1152e-05	0.597615	0.000212674	FALSE	TRUE	TRUE	TRUE	FALSE	TRUE	Family
Blfdi19	0.102385	-0.527899	0.0772072	0.152523	1.3261	-3.46111	0.189178	0.000927322	0.547068	0.00223027	FALSE	TRUE	TRUE	TRUE	FALSE	TRUE	Family
Haliangiaceae	0.191338	-1.79681	0.0904169	0.164507	2.11617	-10.9224	0.0378879	8.97314e-17	0.208658	9.02516e-16	FALSE	TRUE	FALSE	TRUE	FALSE	TRUE	Family
Nannocystaceae	0.120073	-1.35092	0.079206	0.15598	1.51596	-8.6609	0.134164	1.3851e-12	0.450483	8.3546e-12	FALSE	TRUE	FALSE	TRUE	FALSE	TRUE	Family
BIrii41	0.224545	-2.65316	0.121965	0.188396	1.84107	-14.0829	0.0697898	3.04662e-22	0.304812	6.43175e-21	FALSE	TRUE	FALSE	TRUE	FALSE	TRUE	Family
Sandaracinaceae	0.309262	-2.43517	0.108411	0.185026	2.8527	-13.1613	0.00554755	1.66895e-21	0.0463987	3.17101e-20	TRUE	TRUE	TRUE	TRUE	TRUE	TRUE	Family
Nitrospiraceae	0.249978	-2.97784	0.0734584	0.151695	3.40299	-19.6305	0.00126243	3.0182e-26	0.014537	1.91153e-24	TRUE	TRUE	FALSE	TRUE	FALSE	TRUE	Family
Bacteria_Patescibacteria_Parcubacteria__	0.113283	-1.91862	0.0625645	0.146339	1.81066	-13.1107	0.0767275	3.8124e-17	0.3204	4.13918e-16	FALSE	TRUE	TRUE	TRUE	FALSE	TRUE	Family
Bacteria_Patescibacteria_Saccharimonadia_Saccharimonadales_	-0.110198	1.05522	0.03559	0.141084	-3.09631	7.47935	0.00509193	1.33403e-07	0.0447833	4.48612e-07	TRUE	TRUE	FALSE	TRUE	FALSE	TRUE	Family
Saccharimonadales	0.120911	-0.879175	0.0606611	0.149327	1.99323	-5.88758	0.05008	1.19037e-07	0.253739	4.0449e-07	FALSE	TRUE	TRUE	TRUE	FALSE	TRUE	Family
Phycisphaeraceae	0.0947701	-3.01459	0.12437	0.186563	0.762002	-16.1586	0.448902	4.35224e-24	0.897805	1.83761e-22	FALSE	TRUE	FALSE	TRUE	FALSE	TRUE	Family
WD2101_soil_group	0.216953	-1.36293	0.0988359	0.178229	2.19509	-7.64709	0.0311704	4.84955e-11	0.18783	2.30353e-10	FALSE	TRUE	TRUE	TRUE	FALSE	TRUE	Family
Pirellulaceae	0.370918	-3.49446	0.165052	0.223884	2.24728	-15.6084	0.0271816	8.05611e-27	0.17215	6.12265e-25	FALSE	TRUE	FALSE	TRUE	FALSE	TRUE	Family
Bacteria_Planctomycetota_Planctomycetes_Planctomycetales_	0.0834149	-1.18448	0.0745773	0.153344	1.1185	-7.72437	0.269562	1.16877e-09	0.650068	4.53198e-09	FALSE	TRUE	TRUE	TRUE	FALSE	TRUE	Family
Rubinisphaeraceae	0.237449	-2.88	0.125975	0.189898	1.88488	-15.1661	0.063482	4.0955e-24	0.293681	1.83761e-22	FALSE	TRUE	FALSE	TRUE	FALSE	TRUE	Family
Bacteria_Planctomycetota_Planctomycetes_Planctomycetales_uncultured	0.170681	-2.4465	0.126965	0.188855	1.34431	-12.9544	0.18325	3.77026e-20	0.539805	6.51227e-19	FALSE	TRUE	FALSE	TRUE	FALSE	TRUE	Family
Bacteria_Planctomycetota_Planctomycetes_uncultured_uncultured	0.0984935	-1.10785	0.0654987	0.147504	1.50375	-7.51065	0.138937	9.56479e-10	0.450483	3.74703e-09	FALSE	TRUE	TRUE	TRUE	FALSE	TRUE	Family
Bacteria_Proteobacteria_Alphaproteobacteria__	0.260274	-1.17098	0.0756973	0.167066	3.43835	-7.00907	0.000884632	4.07555e-10	0.010505	1.65893e-09	TRUE	TRUE	FALSE	TRUE	FALSE	TRUE	Family
Caedibacteraceae	-0.166865	0.791202	0.0387731	0.154573	-4.30363	5.11863	0.000141034	1.3003e-05	0.00214371	3.55478e-05	TRUE	TRUE	FALSE	TRUE	FALSE	TRUE	Family
Caulobacteraceae	0.449968	-1.50614	0.117116	0.223688	3.84207	-6.73321	0.000185368	4.10366e-10	0.00264583	1.65893e-09	TRUE	TRUE	TRUE	TRUE	TRUE	TRUE	Family
Hyphomonadaceae	0.135092	-1.61387	0.109169	0.174298	1.23746	-9.25923	0.21983	5.39658e-14	0.592449	3.72854e-13	FALSE	TRUE	FALSE	TRUE	FALSE	TRUE	Family
Dongiaceae	0.106996	-1.28729	0.0868973	0.159804	1.23129	-8.05544	0.223269	5.55999e-11	0.597481	2.60839e-10	FALSE	TRUE	TRUE	TRUE	FALSE	TRUE	Family
Micavibrionaceae	0.0679973	-1.71411	0.0792237	0.154967	0.858295	-11.0612	0.394388	1.04246e-15	0.80574	9.43181e-15	FALSE	TRUE	TRUE	TRUE	FALSE	TRUE	Family
Micropepsaceae	0.0853845	-0.792329	0.0830633	0.157308	1.02795	-5.0368	0.308318	5.07798e-06	0.710066	1.48433e-05	FALSE	TRUE	TRUE	TRUE	FALSE	TRUE	Family
Reyranellaceae	0.228751	-2.36542	0.0930365	0.164386	2.45872	-14.3895	0.0163486	7.13799e-23	0.115046	1.93746e-21	FALSE	TRUE	FALSE	TRUE	FALSE	TRUE	Family
Bacteria_Proteobacteria_Alphaproteobacteria_Rhizobiales_	0.105473	-1.74699	0.0900022	0.162038	1.17189	-10.7813	0.246033	1.77433e-15	0.62481	1.53237e-14	FALSE	TRUE	TRUE	TRUE	FALSE	TRUE	Family
A0839	0.0835093	-1.17998	0.0659395	0.147942	1.26645	-7.97594	0.211463	2.39437e-10	0.582381	9.99848e-10	FALSE	TRUE	TRUE	TRUE	FALSE	TRUE	Family
Beijerinckiaceae	-0.889741	2.33262	0.102031	0.207787	-8.72028	11.226	2.09651e-15	2.25838e-22	1.32779e-13	5.36366e-21	TRUE	TRUE	TRUE	TRUE	TRUE	TRUE	Family
Devosiaceae	0.325586	-1.20952	0.112012	0.220232	2.90671	-5.49203	0.00430071	2.03295e-07	0.0403767	6.65966e-07	TRUE	TRUE	FALSE	TRUE	FALSE	TRUE	Family
Hyphomicrobiaceae	0.142623	-1.77701	0.0960673	0.165705	1.48461	-10.7239	0.142796	1.14957e-15	0.450483	1.0159e-14	FALSE	TRUE	FALSE	TRUE	FALSE	TRUE	Family
Labraceae	-0.329863	0.884097	0.0304437	0.142577	-10.8352	6.20085	1.42407e-09	5.87744e-06	4.50956e-08	1.69199e-05	TRUE	TRUE	FALSE	TRUE	FALSE	TRUE	Family
Methyloligellaceae	0.180953	-1.43694	0.0728329	0.150554	2.4845	-9.54439	0.0156878	8.76067e-14	0.112478	5.94474e-13	FALSE	TRUE	TRUE	TRUE	FALSE	TRUE	Family
Methylopilaceae	-0.93406	2.10875	0.0502761	0.153849	-18.5786	13.7066	9.82996e-23	1.13375e-17	7.47077e-21	1.34633e-16	TRUE	TRUE	TRUE	TRUE	TRUE	TRUE	Family
Rhizobiaceae	-0.550685	1.5992	0.117484	0.226462	-4.68732	7.06166	5.37357e-06	3.26869e-11	9.28162e-05	1.61312e-10	TRUE	TRUE	TRUE	TRUE	TRUE	TRUE	Family
Bacteria_Proteobacteria_Alphaproteobacteria_Rhodospirillales_uncultured	0.106141	-0.695256	0.0708338	0.151294	1.49845	-4.5954	0.137953	1.59022e-05	0.450483	4.31632e-05	FALSE	TRUE	TRUE	TRUE	FALSE	TRUE	Family
Sphingomonadaceae	-0.297158	0.859237	0.113408	0.229353	-2.62025	3.74635	0.00952879	0.000240686	0.0733355	0.000609737	FALSE	TRUE	FALSE	TRUE	FALSE	TRUE	Family
Bacteria_Proteobacteria_Alphaproteobacteria_uncultured_uncultured	0.110073	-0.84094	0.0961858	0.169902	1.14437	-4.94955	0.257169	6.74221e-06	0.634573	1.91197e-05	FALSE	TRUE	TRUE	TRUE	FALSE	TRUE	Family
Bacteria_Proteobacteria_Gammaproteobacteria__	0.293273	-2.00742	0.12552	0.190629	2.33646	-10.5305	0.0219701	9.02516e-17	0.143942	9.02516e-16	FALSE	TRUE	FALSE	TRUE	FALSE	TRUE	Family
Alcaligenaceae	0.193892	-1.45525	0.104443	0.181528	1.85643	-8.01666	0.0660679	1.25968e-12	0.296451	7.84717e-12	FALSE	TRUE	FALSE	TRUE	FALSE	TRUE	Family
Burkholderiaceae	0.191082	-1.32025	0.126694	0.187277	1.50821	-7.04974	0.134653	2.35064e-10	0.450483	9.92491e-10	FALSE	TRUE	FALSE	TRUE	FALSE	TRUE	Family
Comamonadaceae	-0.177708	0.562718	0.120526	0.242572	-1.47444	2.3198	0.142101	0.0214676	0.450483	0.0453206	FALSE	TRUE	FALSE	TRUE	FALSE	TRUE	Family
Methylophilaceae	0.187583	-1.25184	0.0940472	0.16281	1.99456	-7.68892	0.0490184	1.50557e-11	0.251716	7.94607e-11	FALSE	TRUE	FALSE	TRUE	FALSE	TRUE	Family
SC-I-84	0.188754	-2.45166	0.080377	0.155016	2.34836	-15.8155	0.0219575	8.61328e-24	0.143942	3.27305e-22	FALSE	TRUE	FALSE	TRUE	FALSE	TRUE	Family
TRA3-20	0.165951	-2.2438	0.0839609	0.158398	1.97653	-14.1656	0.0534098	1.7368e-19	0.266234	2.63994e-18	FALSE	TRUE	TRUE	TRUE	FALSE	TRUE	Family
Cellvibrionaceae	0.172765	-2.25887	0.123525	0.189851	1.39863	-11.8981	0.165361	3.61535e-20	0.49478	6.51227e-19	FALSE	TRUE	FALSE	TRUE	FALSE	TRUE	Family
Diplorickettsiaceae	0.136668	-1.02394	0.141718	0.215085	0.964367	-4.76063	0.337078	6.20096e-06	0.740402	1.7717e-05	FALSE	TRUE	FALSE	TRUE	FALSE	TRUE	Family
Bacteria_Proteobacteria_Gammaproteobacteria_Enterobacterales_	-0.86859	1.92365	0.139902	0.316772	-6.20854	6.07268	7.12561e-09	1.37603e-08	1.93409e-07	5.12638e-08	TRUE	TRUE	TRUE	TRUE	TRUE	TRUE	Family
Enterobacteriaceae	-1.0145	2.52773	0.145178	0.292362	-6.988	8.64587	8.51212e-11	7.51413e-15	2.94055e-09	5.82728e-14	TRUE	TRUE	TRUE	TRUE	TRUE	TRUE	Family
Morganellaceae	-0.740911	1.30911	0.107904	0.210835	-6.86642	6.2092	4.91762e-08	3.6544e-07	1.16794e-06	1.14766e-06	TRUE	TRUE	FALSE	TRUE	FALSE	TRUE	Family
Bacteria_Proteobacteria_Gammaproteobacteria_Gammaproteobacteria_Incertae_Sedis_Unknown_Family	0.157331	-3.84986	0.104073	0.170919	1.51174	-22.5245	0.135301	5.68069e-33	0.450483	1.07933e-30	FALSE	TRUE	FALSE	TRUE	FALSE	TRUE	Family
Halomonadaceae	0.106666	-0.610202	0.0885008	0.161874	1.20526	-3.76962	0.233667	0.000425808	0.604037	0.00106452	FALSE	TRUE	TRUE	TRUE	FALSE	TRUE	Family
Pseudohongiellaceae	0.0879944	-1.96673	0.0817969	0.156045	1.07577	-12.6036	0.2862	9.33329e-19	0.667215	1.26666e-17	FALSE	TRUE	FALSE	TRUE	FALSE	TRUE	Family
Pseudomonadaceae	0.395295	-1.29886	0.1364	0.253758	2.89807	-5.1185	0.00431029	9.18028e-07	0.0403767	2.81331e-06	TRUE	TRUE	TRUE	TRUE	TRUE	TRUE	Family
R7C24	0.172988	-1.86223	0.0786143	0.154907	2.20047	-12.0216	0.0316345	1.27678e-17	0.18783	1.47023e-16	FALSE	TRUE	FALSE	TRUE	FALSE	TRUE	Family
Rhodanobacteraceae	0.261007	-3.35799	0.145036	0.201304	1.7996	-16.6812	0.0746397	5.08992e-32	0.315146	6.44723e-30	FALSE	TRUE	FALSE	TRUE	FALSE	TRUE	Family
SAR324_clade(Marine_group_B)	0.112997	-1.15318	0.0863753	0.159133	1.30821	-7.24664	0.195711	8.72515e-10	0.559175	3.4537e-09	FALSE	TRUE	TRUE	TRUE	FALSE	TRUE	Family
Sumerlaeaceae	0.152065	-1.95283	0.073383	0.152193	2.07221	-12.8313	0.0423447	3.12012e-19	0.226418	4.39128e-18	FALSE	TRUE	FALSE	TRUE	FALSE	TRUE	Family
Bacteria_Verrucomicrobiota_Chlamydiae_Chlamydiales_	0.118174	-1.93709	0.0717278	0.151583	1.64753	-12.7791	0.106574	2.07779e-16	0.399488	1.9739e-15	FALSE	TRUE	TRUE	TRUE	FALSE	TRUE	Family
cvE6	0.101709	-1.47602	0.0706071	0.150939	1.44049	-9.77891	0.156808	1.32534e-12	0.480541	8.12307e-12	FALSE	TRUE	TRUE	TRUE	FALSE	TRUE	Family
Parachlamydiaceae	0.11889	-1.14722	0.077874	0.15326	1.5267	-7.48546	0.131042	1.13062e-10	0.450483	4.96584e-10	FALSE	TRUE	TRUE	TRUE	FALSE	TRUE	Family
Simkaniaceae	0.0617218	-1.05306	0.0678577	0.151158	0.909576	-6.96661	0.367325	6.1456e-09	0.775464	2.31221e-08	FALSE	TRUE	TRUE	TRUE	FALSE	TRUE	Family
01D2Z36	0.0315442	-0.533115	0.0566303	0.14304	0.55702	-3.72702	0.58005	0.000502119	1	0.001239	FALSE	TRUE	TRUE	TRUE	FALSE	TRUE	Family
Chthoniobacteraceae	0.186712	-0.699801	0.121956	0.211856	1.53099	-3.30319	0.128724	0.00130048	0.448762	0.00306947	FALSE	TRUE	TRUE	TRUE	FALSE	TRUE	Family
Terrimicrobiaceae	0.205098	-1.47495	0.0857108	0.164315	2.39291	-8.97632	0.0192186	1.65142e-13	0.131428	1.06362e-12	FALSE	TRUE	FALSE	TRUE	FALSE	TRUE	Family
Opitutaceae	0.144097	-2.55863	0.114449	0.180961	1.25905	-14.1391	0.211628	1.39508e-23	0.582381	4.81937e-22	FALSE	TRUE	FALSE	TRUE	FALSE	TRUE	Family
Pedosphaeraceae	0.138299	-2.01013	0.119255	0.18248	1.1597	-11.0156	0.250289	1.10145e-16	0.6267	1.07321e-15	FALSE	TRUE	FALSE	TRUE	FALSE	TRUE	Family
Rubritaleaceae	0.256816	-1.80016	0.132149	0.206261	1.94337	-8.72754	0.0546481	4.32461e-14	0.266234	3.04324e-13	FALSE	TRUE	FALSE	TRUE	FALSE	TRUE	Family
Verrucomicrobiaceae	0.221613	-1.6613	0.108582	0.178896	2.04098	-9.28642	0.0442838	1.16352e-14	0.230518	8.84276e-14	FALSE	TRUE	FALSE	TRUE	FALSE	TRUE	Family
Ustilaginaceae	-1.28415	1.02376	NA	0.176919	NA	5.7866	1	1.80878e-06	1	5.36981e-06	FALSE	TRUE	FALSE	TRUE	FALSE	TRUE	Family
Unassigned____	-0.561656	1.56876	0.116672	0.208695	-4.81399	7.51697	3.07614e-06	2.37684e-12	5.84466e-05	1.38954e-11	TRUE	TRUE	TRUE	TRUE	TRUE	TRUE	Family
Candidatus_Nitrocosmicus	0.12147	-2.60295	0.0639898	0.146487	1.89826	-17.7692	0.0632177	9.67195e-24	0.293985	4.59418e-22	FALSE	TRUE	TRUE	TRUE	FALSE	TRUE	Genus
Bacteria_____	0.104329	-1.0746	0.100346	0.177907	1.03969	-6.04022	0.301963	6.1411e-08	0.734658	2.55239e-07	FALSE	TRUE	TRUE	TRUE	FALSE	TRUE	Genus
Abditibacterium	-0.53287	1.27881	0.0891528	0.215063	-5.97704	5.94621	2.86114e-08	3.2995e-08	5.28516e-07	1.44353e-07	TRUE	TRUE	TRUE	TRUE	TRUE	TRUE	Genus
Bryobacter	0.33532	-1.57324	0.091561	0.170268	3.66226	-9.2398	0.000481788	9.62171e-14	0.00525228	8.88672e-13	TRUE	TRUE	FALSE	TRUE	FALSE	TRUE	Genus
Bacteria_Acidobacteriota_Blastocatellia_Blastocatellales_Blastocatellaceae_	0.222039	-2.03263	0.0599407	0.147241	3.7043	-13.8048	0.000506823	3.43995e-19	0.00543608	6.18261e-18	TRUE	TRUE	FALSE	TRUE	FALSE	TRUE	Genus
Blastocatella	-0.204668	0.483829	0.0733258	0.185683	-2.79121	2.60568	0.00716817	0.0117246	0.0581321	0.0265198	FALSE	TRUE	TRUE	TRUE	FALSE	TRUE	Genus
JGI_0001001-H03	0.147254	-0.749658	0.0798241	0.163771	1.84473	-4.57748	0.0700141	2.42016e-05	0.316731	7.55589e-05	FALSE	TRUE	TRUE	TRUE	FALSE	TRUE	Genus
Bacteria_Acidobacteriota_Blastocatellia_Blastocatellales_Blastocatellaceae_uncultured	0.247712	-2.23498	0.0885394	0.161649	2.79776	-13.8262	0.00671212	2.6633e-21	0.0556614	7.37957e-20	FALSE	TRUE	FALSE	TRUE	FALSE	TRUE	Genus
Bacteria_Acidobacteriota_Vicinamibacteria_Vicinamibacterales_uncultured_uncultured	0.247852	-3.2527	0.153164	0.209157	1.61821	-15.5515	0.109604	9.30731e-26	0.420878	6.18936e-24	FALSE	TRUE	FALSE	TRUE	FALSE	TRUE	Genus
Luteitalea	0.151675	-5.08864	0.115424	0.179889	1.31406	-28.2876	0.193827	2.15241e-36	0.599829	1.43135e-33	FALSE	TRUE	FALSE	TRUE	FALSE	TRUE	Genus
Vicinamibacteraceae	0.131115	-1.81628	0.145654	0.203013	0.900181	-8.9466	0.370905	1.88093e-13	0.824923	1.60361e-12	FALSE	TRUE	FALSE	TRUE	FALSE	TRUE	Genus
Bacteria_Actinobacteriota_Acidimicrobiia_Microtrichales__	0.0680634	-0.707646	0.0617517	0.146525	1.10221	-4.82953	0.276958	2.03513e-05	0.70074	6.38377e-05	FALSE	TRUE	TRUE	TRUE	FALSE	TRUE	Genus
Iamia	0.0903336	-1.24256	0.0756902	0.157279	1.19346	-7.90039	0.236896	3.63919e-11	0.653677	2.30482e-10	FALSE	TRUE	TRUE	TRUE	FALSE	TRUE	Genus
Bacteria_Actinobacteriota_Acidimicrobiia_Microtrichales_uncultured_uncultured	0.112362	-0.905088	0.0643202	0.146019	1.74691	-6.19842	0.085857	6.04432e-08	0.358581	2.52797e-07	FALSE	TRUE	TRUE	TRUE	FALSE	TRUE	Genus
Corynebacterium	-0.395231	0.869026	0.0525618	0.159508	-7.51935	5.44818	2.74316e-08	7.30421e-06	5.212e-07	2.47821e-05	TRUE	TRUE	TRUE	TRUE	TRUE	TRUE	Genus
Gordonia	-1.8789	2.93861	0.0223759	0.188021	-83.9698	15.6292	7.20556e-53	3.04371e-20	1.59723e-50	6.97953e-19	TRUE	TRUE	TRUE	TRUE	TRUE	TRUE	Genus
Klenkia	-1.52331	1.92367	0.0365752	0.199296	-41.6486	9.65231	1.34064e-53	8.63553e-15	4.45764e-51	8.97286e-14	TRUE	TRUE	TRUE	TRUE	TRUE	TRUE	Genus
Kineococcus	-1.55315	2.19656	0.0488679	0.212002	-31.7826	10.361	9.71479e-52	3.54308e-17	1.61508e-49	5.47942e-16	TRUE	TRUE	TRUE	TRUE	TRUE	TRUE	Genus
Quadrisphaera	-0.721241	0.552186	NA	0.202238	NA	2.73038	1	0.00832771	1	0.0192959	FALSE	TRUE	FALSE	TRUE	FALSE	TRUE	Genus
Bacteria_Actinobacteriota_Actinobacteria_Micrococcales__	-0.288794	0.692744	0.0535457	0.150829	-5.39342	4.59292	4.87116e-06	5.4508e-05	7.19849e-05	0.000161821	TRUE	TRUE	FALSE	TRUE	FALSE	TRUE	Genus
Agromyces	0.121263	-0.990181	0.0791928	0.155314	1.53124	-6.37536	0.131772	4.89425e-08	0.468603	2.09979e-07	FALSE	TRUE	TRUE	TRUE	FALSE	TRUE	Genus
Microbacterium	0.101962	-1.90072	0.0655786	0.151289	1.5548	-12.5635	0.12399	1.59379e-20	0.458074	3.92545e-19	FALSE	TRUE	FALSE	TRUE	FALSE	TRUE	Genus
Sanguibacter	0.0698432	-1.73656	0.0710263	0.150892	0.983342	-11.5086	0.330474	2.83889e-15	0.772666	3.19977e-14	FALSE	TRUE	TRUE	TRUE	FALSE	TRUE	Genus
Bacteria_Actinobacteriota_Actinobacteria_Micromonosporales_Micromonosporaceae_	0.11697	-1.75905	0.0598836	0.145782	1.95328	-12.0663	0.0581787	1.44286e-14	0.277178	1.41104e-13	FALSE	TRUE	TRUE	TRUE	FALSE	TRUE	Genus
Marmoricola	-0.835675	0.986148	0.0447894	0.163737	-18.6579	6.02277	3.56634e-24	2.0177e-07	1.97635e-22	8.13195e-07	TRUE	TRUE	TRUE	TRUE	TRUE	TRUE	Genus
Nocardioides	-0.197748	0.623284	0.109657	0.211594	-1.80333	2.94566	0.0733047	0.00372669	0.322808	0.00907783	FALSE	TRUE	TRUE	TRUE	FALSE	TRUE	Genus
Actinomycetospora	-1.13176	1.55168	0.0478642	0.194905	-23.6452	7.96125	3.1417e-34	2.8266e-11	2.61154e-32	1.82494e-10	TRUE	TRUE	TRUE	TRUE	TRUE	TRUE	Genus
Pseudonocardia	-0.80731	1.76151	0.0679713	0.211238	-11.8772	8.339	1.49458e-20	5.41888e-13	5.84645e-19	4.44884e-12	TRUE	TRUE	TRUE	TRUE	TRUE	TRUE	Genus
Streptomyces	0.0610281	-0.458677	0.090198	0.177133	0.676602	-2.58945	0.500252	0.0110766	0.999003	0.0252853	FALSE	TRUE	TRUE	TRUE	FALSE	TRUE	Genus
Gaiella	0.0961263	-2.09136	0.065513	0.14721	1.46729	-14.2066	0.148208	1.03301e-19	0.510663	2.21597e-18	FALSE	TRUE	TRUE	TRUE	FALSE	TRUE	Genus
Bacteria_Actinobacteriota_Thermoleophilia_Gaiellales_uncultured_uncultured	0.0807369	-1.24605	0.0665943	0.146703	1.21237	-8.49367	0.229828	4.35868e-12	0.639479	3.18519e-11	FALSE	TRUE	TRUE	TRUE	FALSE	TRUE	Genus
67-14	0.082689	-1.19124	0.0911547	0.161136	0.907127	-7.39279	0.367245	1.69247e-10	0.819523	9.96008e-10	FALSE	TRUE	FALSE	TRUE	FALSE	TRUE	Genus
Patulibacter	-0.375412	0.745621	0.0646049	0.165921	-5.81089	4.49382	2.42378e-07	3.18292e-05	4.13285e-06	9.75411e-05	TRUE	TRUE	FALSE	TRUE	FALSE	TRUE	Genus
Armatimonadales	-0.924985	1.56063	0.0585021	0.193099	-15.8111	8.08203	1.81049e-24	1.55498e-11	1.20398e-22	1.03406e-10	TRUE	TRUE	TRUE	TRUE	TRUE	TRUE	Genus
Fimbriimonadaceae	-0.287213	0.676271	0.0749355	0.187572	-3.8328	3.60539	0.000235834	0.00051357	0.00280053	0.00136065	TRUE	TRUE	FALSE	TRUE	FALSE	TRUE	Genus
Bacteria_Armatimonadota_uncultured_uncultured_uncultured_uncultured	0.110835	-0.96056	0.0777376	0.155081	1.42575	-6.19394	0.160548	1.3684e-07	0.539213	5.54871e-07	FALSE	TRUE	TRUE	TRUE	FALSE	TRUE	Genus
Bacteria_Bacteroidota_Bacteroidia___	0.0725976	-0.692458	0.0809313	0.156391	0.897028	-4.42774	0.37335	4.18086e-05	0.825371	0.000125501	FALSE	TRUE	TRUE	TRUE	FALSE	TRUE	Genus
37-13	0.0621841	-1.2098	0.0640484	0.14672	0.970892	-8.24563	0.336275	6.95213e-11	0.780921	4.28071e-10	FALSE	TRUE	TRUE	TRUE	FALSE	TRUE	Genus
Chitinophaga	0.0505672	0.955693	0.0722326	0.150825	0.70006	6.33644	0.48684	4.58057e-08	0.991591	1.9909e-07	FALSE	TRUE	TRUE	TRUE	FALSE	TRUE	Genus
Edaphobaculum	0.169706	-0.734213	0.0898165	0.189092	1.88948	-3.88284	0.0616401	0.000182539	0.290714	0.000505786	FALSE	TRUE	TRUE	TRUE	FALSE	TRUE	Genus
Ferruginibacter	0.137117	-0.713225	0.105105	0.176376	1.30457	-4.04377	0.195734	0.000119257	0.599829	0.000340369	FALSE	TRUE	TRUE	TRUE	FALSE	TRUE	Genus
Filimonas	-0.606036	1.04757	0.0435047	0.167555	-13.9303	6.25208	2.75579e-13	1.53359e-06	7.04845e-12	5.69741e-06	TRUE	TRUE	TRUE	TRUE	TRUE	TRUE	Genus
Terrimonas	0.129499	-1.33861	0.0847049	0.163715	1.52882	-8.17646	0.130631	6.56221e-12	0.468603	4.59355e-11	FALSE	TRUE	FALSE	TRUE	FALSE	TRUE	Genus
Bacteria_Bacteroidota_Bacteroidia_Chitinophagales_Chitinophagaceae_uncultured	0.175401	-1.06773	0.082875	0.160752	2.11645	-6.64214	0.0372308	2.7756e-09	0.207731	1.37744e-08	FALSE	TRUE	FALSE	TRUE	FALSE	TRUE	Genus
Bacteria_Bacteroidota_Bacteroidia_Chitinophagales_Saprospiraceae_uncultured	0.149289	-4.43573	0.113101	0.177615	1.31997	-24.9739	0.191337	1.16453e-35	0.599829	3.87206e-33	FALSE	TRUE	FALSE	TRUE	FALSE	TRUE	Genus
Bacteria_Bacteroidota_Bacteroidia_Chitinophagales_uncultured_uncultured	0.0533698	-0.749907	0.0736519	0.151854	0.724622	-4.93836	0.471871	8.24682e-06	0.98368	2.74207e-05	FALSE	TRUE	TRUE	TRUE	FALSE	TRUE	Genus
Cytophaga	0.0746747	-0.840364	0.10892	0.175018	0.685594	-4.80158	0.49561	1.08698e-05	0.998639	3.56079e-05	FALSE	TRUE	TRUE	TRUE	FALSE	TRUE	Genus
Bacteria_Bacteroidota_Bacteroidia_Cytophagales_Hymenobacteraceae_	-0.548631	1.19301	0.0351164	0.148552	-15.6232	8.03095	4.45984e-14	2.94728e-08	1.28948e-12	1.29797e-07	TRUE	TRUE	TRUE	TRUE	TRUE	TRUE	Genus
Adhaeribacter	0.0860284	-0.438915	0.0844364	0.159272	1.01885	-2.75576	0.312232	0.00767854	0.74155	0.0179166	FALSE	TRUE	TRUE	TRUE	FALSE	TRUE	Genus
Hymenobacter	-0.998067	1.95284	0.118398	0.233389	-8.42974	8.36731	9.37662e-14	1.30901e-13	2.59811e-12	1.14538e-12	TRUE	TRUE	TRUE	TRUE	TRUE	TRUE	Genus
Chryseolinea	0.0930732	-0.610927	0.11418	0.178948	0.815146	-3.41399	0.418213	0.00115294	0.902959	0.00294886	FALSE	TRUE	FALSE	TRUE	FALSE	TRUE	Genus
Ohtaekwangia	0.0957654	-1.0981	0.0729093	0.151414	1.31349	-7.25229	0.194677	1.77071e-09	0.599829	8.98871e-09	FALSE	TRUE	TRUE	TRUE	FALSE	TRUE	Genus
Arcicella	-2.17786	2.84456	0.0204868	0.169203	-106.306	16.8115	3.85476e-39	1.71337e-16	3.66202e-37	2.23409e-15	TRUE	TRUE	TRUE	TRUE	TRUE	TRUE	Genus
Dyadobacter	0.238397	-0.880847	0.123552	0.242005	1.92953	-3.63978	0.0559311	0.000397884	0.277178	0.00106691	FALSE	TRUE	TRUE	TRUE	FALSE	TRUE	Genus
Fibrella	-0.934674	1.29535	0.0462435	0.184589	-20.212	7.01751	2.07734e-19	7.05389e-08	7.67462e-18	2.91356e-07	TRUE	TRUE	TRUE	TRUE	TRUE	TRUE	Genus
Larkinella	-1.0704	2.19626	0.0664618	0.192313	-16.1054	11.4202	2.84276e-22	5.05321e-16	1.26029e-20	6.10979e-15	TRUE	TRUE	TRUE	TRUE	TRUE	TRUE	Genus
Spirosoma	-1.27181	2.03572	0.0801387	0.235069	-15.8701	8.6601	1.03856e-28	1.04182e-13	7.6738e-27	9.49052e-13	TRUE	TRUE	TRUE	TRUE	TRUE	TRUE	Genus
Flavobacterium	0.457731	-1.89222	0.144556	0.241309	3.16645	-7.84151	0.00190798	1.19862e-12	0.0186589	9.48911e-12	TRUE	TRUE	TRUE	TRUE	TRUE	TRUE	Genus
NS9_marine_group	0.0934694	-2.02774	0.0811192	0.15543	1.15225	-13.046	0.253505	1.08434e-19	0.677032	2.25339e-18	FALSE	TRUE	FALSE	TRUE	FALSE	TRUE	Genus
Chryseobacterium	-0.325719	1.02046	0.14775	0.317129	-2.20453	3.21782	0.0289141	0.00156374	0.175543	0.00395394	FALSE	TRUE	TRUE	TRUE	FALSE	TRUE	Genus
Moheibacter	0.0533917	-1.12522	0.106733	0.173331	0.500238	-6.49177	0.618708	1.71793e-08	1	7.87878e-08	FALSE	TRUE	TRUE	TRUE	FALSE	TRUE	Genus
AKYH767	0.114909	-1.06544	0.0685212	0.149469	1.67698	-7.12816	0.100186	5.226e-09	0.402292	2.50021e-08	FALSE	TRUE	TRUE	TRUE	FALSE	TRUE	Genus
env.OPS_17	-0.00701381	0.873367	0.1046	0.185832	-0.0670537	4.69976	0.946706	1.0682e-05	1	3.51658e-05	FALSE	TRUE	FALSE	TRUE	FALSE	TRUE	Genus
KD3-93	0.0457297	-0.980229	0.0622567	0.146077	0.734534	-6.71036	0.466273	2.24933e-08	0.978143	1.01755e-07	FALSE	TRUE	TRUE	TRUE	FALSE	TRUE	Genus
Mucilaginibacter	-0.367818	0.920928	0.0940092	0.240579	-3.91257	3.82796	0.000150178	0.000204585	0.00184941	0.000562186	TRUE	TRUE	TRUE	TRUE	TRUE	TRUE	Genus
Pedobacter	0.349254	-1.58625	0.139729	0.24685	2.4995	-6.42595	0.0136724	2.23161e-09	0.0993834	1.1158e-08	FALSE	TRUE	FALSE	TRUE	FALSE	TRUE	Genus
Bacteriovorax	0.0177539	0.556047	0.0811947	0.16309	0.218659	3.40946	0.82774	0.00123812	1	0.00314256	FALSE	TRUE	TRUE	TRUE	FALSE	TRUE	Genus
Peredibacter	0.193457	-1.00398	0.090388	0.169061	2.14029	-5.93859	0.0349763	5.0529e-08	0.202254	2.15396e-07	FALSE	TRUE	FALSE	TRUE	FALSE	TRUE	Genus
Bdellovibrio	-0.326825	0.79452	0.0778819	0.212533	-4.19641	3.73833	4.81009e-05	0.000269838	0.000639741	0.000732416	TRUE	TRUE	TRUE	TRUE	TRUE	TRUE	Genus
OM27_clade	0.0777031	-0.792235	0.0721209	0.151143	1.0774	-5.24163	0.286371	3.07085e-06	0.715928	1.08623e-05	FALSE	TRUE	TRUE	TRUE	FALSE	TRUE	Genus
Bacteria_Bdellovibrionota_Oligoflexia_Oligoflexales_uncultured_uncultured	0.0937826	-0.869689	0.0690142	0.151451	1.35889	-5.74238	0.178739	2.47344e-07	0.577198	9.79071e-07	FALSE	TRUE	TRUE	TRUE	FALSE	TRUE	Genus
Bacteria_Chloroflexi_Anaerolineae_Caldilineales_Caldilineaceae_uncultured	0.192343	-2.10867	0.0997547	0.171114	1.92816	-12.3232	0.0582051	1.1542e-18	0.277178	2.01985e-17	FALSE	TRUE	FALSE	TRUE	FALSE	TRUE	Genus
A4b	0.248963	-2.69997	0.11815	0.187588	2.10718	-14.3931	0.0386353	9.63664e-23	0.207731	3.76963e-21	FALSE	TRUE	FALSE	TRUE	FALSE	TRUE	Genus
SBR1031	0.137289	-2.80192	0.0854967	0.159325	1.60579	-17.5862	0.114377	1.53653e-23	0.427308	6.81196e-22	FALSE	TRUE	TRUE	TRUE	FALSE	TRUE	Genus
AKIW781	-0.31896	1.13888	0.0570978	0.161811	-5.5862	7.03835	2.484e-06	2.92399e-08	3.933e-05	1.2963e-07	TRUE	TRUE	FALSE	TRUE	FALSE	TRUE	Genus
JG30-KF-CM45	0.203939	-1.30895	0.0974916	0.177722	2.09186	-7.36519	0.039332	8.98999e-11	0.209246	5.48472e-10	FALSE	TRUE	FALSE	TRUE	FALSE	TRUE	Genus
S085	0.119417	-2.47921	0.079723	0.155644	1.4979	-15.9287	0.140206	1.19727e-21	0.488153	3.61903e-20	FALSE	TRUE	TRUE	TRUE	FALSE	TRUE	Genus
TK10	0.0929571	-0.42439	0.0619502	0.146097	1.50051	-2.90484	0.14017	0.00558472	0.488153	0.0131696	FALSE	TRUE	TRUE	TRUE	FALSE	TRUE	Genus
Deinococcus	-1.83575	2.07254	0.025035	0.196078	-73.3275	10.57	4.13054e-58	4.74042e-15	2.74681e-55	5.00378e-14	TRUE	TRUE	TRUE	TRUE	TRUE	TRUE	Genus
Truepera	0.208732	-1.81763	0.0973973	0.171429	2.14309	-10.6028	0.0368986	1.68788e-14	0.207731	1.62672e-13	FALSE	TRUE	TRUE	TRUE	FALSE	TRUE	Genus
Babeliales	0.0912064	-1.88501	0.0535873	0.142247	1.70202	-13.2517	0.0959729	8.80445e-17	0.391546	1.22484e-15	FALSE	TRUE	TRUE	TRUE	FALSE	TRUE	Genus
Vermiphilaceae	0.10763	-2.44209	0.0649576	0.147008	1.65692	-16.6119	0.103557	1.91748e-22	0.409913	6.71118e-21	FALSE	TRUE	TRUE	TRUE	FALSE	TRUE	Genus
Desulfatiglans	-0.141001	1.35368	0.0341558	0.138173	-4.12819	9.79699	0.000380929	7.32613e-10	0.00422197	3.99334e-09	TRUE	TRUE	FALSE	TRUE	FALSE	TRUE	Genus
PB19	0.0653627	-1.31272	0.0655209	0.147714	0.997585	-8.88686	0.323483	1.04107e-11	0.762825	7.06438e-11	FALSE	TRUE	TRUE	TRUE	FALSE	TRUE	Genus
Lineage_IIb	0.128142	-1.56885	0.0670652	0.14915	1.9107	-10.5186	0.0628847	2.42673e-13	0.293985	2.04275e-12	FALSE	TRUE	TRUE	TRUE	FALSE	TRUE	Genus
Bacillus	0.195422	-0.864341	0.108158	0.19103	1.80683	-4.52464	0.073827	1.68461e-05	0.322808	5.38589e-05	FALSE	TRUE	TRUE	TRUE	FALSE	TRUE	Genus
Paenibacillus	0.196819	-0.924673	0.102857	0.193063	1.91352	-4.78948	0.0583533	5.40512e-06	0.277178	1.88189e-05	FALSE	TRUE	TRUE	TRUE	FALSE	TRUE	Genus
Staphylococcus	-0.576909	0.774186	0.0398937	0.162358	-14.4611	4.7684	3.1095e-14	5.67575e-05	9.39918e-13	0.00016775	TRUE	TRUE	TRUE	TRUE	TRUE	TRUE	Genus
Bacteria_Firmicutes_Clostridia_Lachnospirales_Lachnospiraceae_	0.0599298	-0.47088	0.0843948	0.158699	0.710112	-2.96713	0.480869	0.00456719	0.991591	0.0109251	FALSE	TRUE	TRUE	TRUE	FALSE	TRUE	Genus
Gemmatimonas	0.10132	-1.0006	0.0825413	0.156579	1.22751	-6.39038	0.22427	2.41148e-08	0.629281	1.08047e-07	FALSE	TRUE	TRUE	TRUE	FALSE	TRUE	Genus
Longimicrobiaceae	0.0451131	0.501406	0.0793535	0.155505	0.568508	3.22437	0.572185	0.00220436	1	0.00549026	FALSE	TRUE	TRUE	TRUE	FALSE	TRUE	Genus
Longimicrobium	-0.238254	0.97626	0.0402978	0.146089	-5.91234	6.68262	7.21141e-06	1.29622e-06	0.000102034	4.86999e-06	TRUE	TRUE	FALSE	TRUE	FALSE	TRUE	Genus
Cystobacter	-0.571303	0.517756	0.053176	0.186739	-10.7436	2.77262	3.80943e-12	0.00919429	9.38248e-11	0.0212299	TRUE	TRUE	TRUE	TRUE	TRUE	TRUE	Genus
Blfdi19	0.102385	-0.527899	0.0772072	0.152523	1.3261	-3.46111	0.189178	0.000927322	0.599829	0.00240886	FALSE	TRUE	TRUE	TRUE	FALSE	TRUE	Genus
Haliangium	0.191338	-1.79681	0.0904169	0.164507	2.11617	-10.9224	0.0378879	8.97314e-17	0.207731	1.22484e-15	FALSE	TRUE	FALSE	TRUE	FALSE	TRUE	Genus
Nannocystis	0.100264	-1.05278	0.070243	0.151041	1.42739	-6.97016	0.158329	2.09884e-09	0.534462	1.05737e-08	FALSE	TRUE	TRUE	TRUE	FALSE	TRUE	Genus
BIrii41	0.224545	-2.65316	0.121965	0.188396	1.84107	-14.0829	0.0697898	3.04662e-22	0.316731	9.64763e-21	FALSE	TRUE	FALSE	TRUE	FALSE	TRUE	Genus
Bacteria_Myxococcota_Polyangia_Polyangiales_Sandaracinaceae_uncultured	0.309775	-2.45084	0.106628	0.183961	2.90518	-13.3226	0.00480485	1.43008e-21	0.0431787	4.13479e-20	TRUE	TRUE	FALSE	TRUE	FALSE	TRUE	Genus
Nitrospira	0.249978	-2.97784	0.0734584	0.151695	3.40299	-19.6305	0.00126243	3.0182e-26	0.0127199	2.23011e-24	TRUE	TRUE	FALSE	TRUE	FALSE	TRUE	Genus
Bacteria_Patescibacteria_Parcubacteria___	0.113283	-1.91862	0.0625645	0.146339	1.81066	-13.1107	0.0767275	3.8124e-17	0.331323	5.76193e-16	FALSE	TRUE	TRUE	TRUE	FALSE	TRUE	Genus
Bacteria_Patescibacteria_Saccharimonadia_Saccharimonadales__	-0.110198	1.05522	0.03559	0.141084	-3.09631	7.47935	0.00509193	1.33403e-07	0.0451484	5.44252e-07	TRUE	TRUE	FALSE	TRUE	FALSE	TRUE	Genus
Saccharimonadales	0.120911	-0.879175	0.0606611	0.149327	1.99323	-5.88758	0.05008	1.19037e-07	0.258164	4.8864e-07	FALSE	TRUE	TRUE	TRUE	FALSE	TRUE	Genus
SM1A02	0.11075	-2.46074	0.10486	0.172353	1.05616	-14.2774	0.295429	2.59384e-20	0.728081	6.16037e-19	FALSE	TRUE	TRUE	TRUE	FALSE	TRUE	Genus
WD2101_soil_group	0.216953	-1.36293	0.0988359	0.178229	2.19509	-7.64709	0.0311704	4.84955e-11	0.185074	3.0424e-10	FALSE	TRUE	TRUE	TRUE	FALSE	TRUE	Genus
Gemmata	0.273642	-1.19798	0.0996023	0.18132	2.74734	-6.60698	0.00733407	3.24702e-09	0.0581738	1.59946e-08	FALSE	TRUE	TRUE	TRUE	FALSE	TRUE	Genus
Bacteria_Planctomycetota_Planctomycetes_Gemmatales_Gemmataceae_uncultured	0.258796	-1.59362	0.120789	0.195363	2.14255	-8.15724	0.035309	5.06342e-12	0.202418	3.5821e-11	FALSE	TRUE	TRUE	TRUE	FALSE	TRUE	Genus
Bacteria_Planctomycetota_Planctomycetes_Isosphaerales_Isosphaeraceae_uncultured	0.12417	-0.586304	0.081304	0.161416	1.52723	-3.63224	0.130856	0.000507822	0.468603	0.00135081	FALSE	TRUE	TRUE	TRUE	FALSE	TRUE	Genus
Pir4_lineage	0.245687	-3.53959	0.141292	0.201426	1.73886	-17.5726	0.0862752	6.13622e-28	0.358581	8.16117e-26	FALSE	TRUE	FALSE	TRUE	FALSE	TRUE	Genus
Pirellula	0.220506	-2.97584	0.112354	0.177001	1.96259	-16.8126	0.0535051	8.23331e-27	0.271063	7.82165e-25	FALSE	TRUE	FALSE	TRUE	FALSE	TRUE	Genus
Rhodopirellula	0.0767102	-1.35058	0.0895018	0.161278	0.85708	-8.37421	0.394811	1.12971e-11	0.863649	7.58849e-11	FALSE	TRUE	TRUE	TRUE	FALSE	TRUE	Genus
Bacteria_Planctomycetota_Planctomycetes_Pirellulales_Pirellulaceae_uncultured	0.184707	-2.26527	0.14638	0.206434	1.26183	-10.9734	0.211027	4.19454e-17	0.613604	6.1986e-16	FALSE	TRUE	FALSE	TRUE	FALSE	TRUE	Genus
Bacteria_Planctomycetota_Planctomycetes_Planctomycetales__	0.0834149	-1.18448	0.0745773	0.153344	1.1185	-7.72437	0.269562	1.16877e-09	0.696682	6.07214e-09	FALSE	TRUE	TRUE	TRUE	FALSE	TRUE	Genus
Planctomicrobium	0.140558	-3.46568	0.104134	0.171278	1.34979	-20.2343	0.181913	2.93977e-29	0.584408	6.5165e-27	FALSE	TRUE	FALSE	TRUE	FALSE	TRUE	Genus
SH-PL14	0.195056	-2.13408	0.107567	0.17643	1.81335	-12.0959	0.0741913	1.30006e-18	0.322808	2.21677e-17	FALSE	TRUE	FALSE	TRUE	FALSE	TRUE	Genus
Bacteria_Planctomycetota_Planctomycetes_Planctomycetales_uncultured_uncultured	0.170681	-2.4465	0.126965	0.188855	1.34431	-12.9544	0.18325	3.77026e-20	0.585871	8.35742e-19	FALSE	TRUE	FALSE	TRUE	FALSE	TRUE	Genus
Bacteria_Planctomycetota_Planctomycetes_uncultured_uncultured_uncultured	0.0984935	-1.10785	0.0654987	0.147504	1.50375	-7.51065	0.138937	9.56479e-10	0.488153	5.04808e-09	FALSE	TRUE	TRUE	TRUE	FALSE	TRUE	Genus
Bacteria_Proteobacteria_Alphaproteobacteria___	0.260274	-1.17098	0.0756973	0.167066	3.43835	-7.00907	0.000884632	4.07555e-10	0.00905047	2.27751e-09	TRUE	TRUE	FALSE	TRUE	FALSE	TRUE	Genus
Bacteria_Proteobacteria_Alphaproteobacteria_Acetobacterales_Acetobacteraceae_	0.366129	-1.58277	0.256898	0.308461	1.42519	-5.13118	0.156985	1.27899e-06	0.532629	4.83255e-06	FALSE	TRUE	TRUE	TRUE	FALSE	TRUE	Genus
Acidiphilium	-0.727292	1.68619	0.0373793	0.164281	-19.4571	10.2641	3.34149e-16	2.94735e-10	1.16952e-14	1.6752e-09	TRUE	TRUE	TRUE	TRUE	TRUE	TRUE	Genus
Gluconobacter	0.449857	-4.00738	0.167195	0.223867	2.69062	-17.9008	0.00912015	2.14316e-26	0.0681449	1.7815e-24	FALSE	TRUE	TRUE	TRUE	FALSE	TRUE	Genus
Roseomonas	-0.644734	1.75804	0.0720905	0.184266	-8.9434	9.54076	1.76139e-15	5.34694e-17	5.57774e-14	7.72981e-16	TRUE	TRUE	TRUE	TRUE	TRUE	TRUE	Genus
Azospirillum	-0.473488	1.33795	0.0323982	0.142842	-14.6146	9.36662	1.99093e-11	2.4209e-08	4.72845e-10	1.08047e-07	TRUE	TRUE	FALSE	TRUE	FALSE	TRUE	Genus
Caedibacter	-0.223881	0.835506	0.0297089	0.153334	-7.53583	5.44893	6.86427e-08	1.17196e-05	1.20125e-06	3.82037e-05	TRUE	TRUE	FALSE	TRUE	FALSE	TRUE	Genus
Brevundimonas	0.304415	-1.29713	0.111692	0.186776	2.72549	-6.94484	0.00739017	2.15045e-10	0.0581738	1.24352e-09	FALSE	TRUE	FALSE	TRUE	FALSE	TRUE	Genus
Phenylobacterium	0.152904	-1.5637	0.0854202	0.158419	1.79002	-9.87067	0.0779027	9.27294e-15	0.332085	9.34319e-14	FALSE	TRUE	TRUE	TRUE	FALSE	TRUE	Genus
Bacteria_Proteobacteria_Alphaproteobacteria_Caulobacterales_Caulobacteraceae_uncultured	0.136703	-0.927216	0.0695407	0.15041	1.96579	-6.16459	0.053805	5.85448e-08	0.271063	2.47976e-07	FALSE	TRUE	TRUE	TRUE	FALSE	TRUE	Genus
Hirschia	0.117166	-1.15358	0.0972839	0.165899	1.20437	-6.95353	0.232444	1.42863e-09	0.644064	7.36464e-09	FALSE	TRUE	FALSE	TRUE	FALSE	TRUE	Genus
Dongia	0.106996	-1.28729	0.0868973	0.159804	1.23129	-8.05544	0.223269	5.55999e-11	0.629127	3.45551e-10	FALSE	TRUE	TRUE	TRUE	FALSE	TRUE	Genus
Bacteria_Proteobacteria_Alphaproteobacteria_Micropepsales_Micropepsaceae_uncultured	0.0934559	-0.734686	0.0834588	0.157652	1.11979	-4.66019	0.267585	1.99501e-05	0.696682	6.2876e-05	FALSE	TRUE	TRUE	TRUE	FALSE	TRUE	Genus
Reyranella	0.212027	-2.11792	0.0856147	0.159439	2.47653	-13.2836	0.0156171	4.77424e-21	0.110483	1.26995e-19	FALSE	TRUE	FALSE	TRUE	FALSE	TRUE	Genus
Bacteria_Proteobacteria_Alphaproteobacteria_Rhizobiales__	0.105473	-1.74699	0.0900022	0.162038	1.17189	-10.7813	0.246033	1.77433e-15	0.672186	2.07005e-14	FALSE	TRUE	TRUE	TRUE	FALSE	TRUE	Genus
A0839	0.0835093	-1.17998	0.0659395	0.147942	1.26645	-7.97594	0.211463	2.39437e-10	0.613604	1.37264e-09	FALSE	TRUE	TRUE	TRUE	FALSE	TRUE	Genus
Bacteria_Proteobacteria_Alphaproteobacteria_Rhizobiales_Beijerinckiaceae_	-0.561176	1.2005	0.0504201	0.158706	-11.13	7.5643	1.74494e-15	5.57988e-10	5.57774e-14	3.06663e-09	TRUE	TRUE	TRUE	TRUE	TRUE	TRUE	Genus
1174-901-12	-0.488635	0.711153	0.0523113	0.167889	-9.34091	4.23585	3.71788e-11	0.000150628	8.52549e-10	0.000422648	TRUE	TRUE	TRUE	TRUE	TRUE	TRUE	Genus
Methylobacterium-Methylorubrum	-1.27906	2.96093	0.116015	0.216855	-11.025	13.654	2.71035e-21	1.77147e-28	1.12649e-19	2.94507e-26	TRUE	TRUE	TRUE	TRUE	TRUE	TRUE	Genus
Bacteria_Proteobacteria_Alphaproteobacteria_Rhizobiales_Beijerinckiaceae_uncultured	-0.809091	1.47695	0.0424751	0.16678	-19.0486	8.85567	2.6897e-24	9.68484e-12	1.62604e-22	6.63961e-11	TRUE	TRUE	TRUE	TRUE	TRUE	TRUE	Genus
Devosia	0.261716	-0.975074	0.111017	0.210567	2.35745	-4.6307	0.0199291	8.88524e-06	0.135234	2.93964e-05	FALSE	TRUE	FALSE	TRUE	FALSE	TRUE	Genus
Hyphomicrobium	0.104531	-1.067	0.0670991	0.148495	1.55786	-7.18544	0.125702	3.42542e-09	0.461834	1.6627e-08	FALSE	TRUE	TRUE	TRUE	FALSE	TRUE	Genus
Labrys	-0.329863	0.884097	0.0304437	0.142577	-10.8352	6.20085	1.42407e-09	5.87744e-06	2.9594e-08	2.03568e-05	TRUE	TRUE	FALSE	TRUE	FALSE	TRUE	Genus
Bacteria_Proteobacteria_Alphaproteobacteria_Rhizobiales_Methyloligellaceae_uncultured	0.153841	-1.36449	0.0727845	0.150592	2.11366	-9.0608	0.0386422	6.7436e-13	0.207731	5.46889e-12	FALSE	TRUE	TRUE	TRUE	FALSE	TRUE	Genus
Methylopila	-1.70184	2.03104	0.0314329	0.148084	-54.142	13.7154	2.76998e-22	2.62947e-11	1.26029e-20	1.71902e-10	TRUE	TRUE	TRUE	TRUE	TRUE	TRUE	Genus
Bacteria_Proteobacteria_Alphaproteobacteria_Rhizobiales_Rhizobiaceae_	-0.199659	0.480893	0.100411	0.201759	-1.98841	2.3835	0.0486616	0.0184528	0.252812	0.0411783	FALSE	TRUE	FALSE	TRUE	FALSE	TRUE	Genus
Allorhizobium-Neorhizobium-Pararhizobium-Rhizobium	-0.655791	1.80522	0.12294	0.236301	-5.33422	7.63949	2.85608e-07	1.24568e-12	4.74824e-06	9.7456e-12	TRUE	TRUE	TRUE	TRUE	TRUE	TRUE	Genus
Aureimonas	-1.56551	2.52377	0.0676348	0.181958	-23.1465	13.8701	1.647e-41	7.53824e-25	1.82543e-39	4.17744e-23	TRUE	TRUE	TRUE	TRUE	TRUE	TRUE	Genus
Mesorhizobium	0.181887	-1.1325	0.0732254	0.159396	2.48393	-7.10496	0.0150829	4.4565e-10	0.107851	2.46964e-09	FALSE	TRUE	FALSE	TRUE	FALSE	TRUE	Genus
Ochrobactrum	-0.867657	1.97508	0.0945101	0.226094	-9.18057	8.73566	1.08986e-13	7.23556e-13	2.89903e-12	5.79717e-12	TRUE	TRUE	TRUE	TRUE	TRUE	TRUE	Genus
Bacteria_Proteobacteria_Alphaproteobacteria_Rhizobiales_Xanthobacteraceae_	0.113458	-1.03696	0.0881614	0.160391	1.28693	-6.4652	0.202826	1.69273e-08	0.604841	7.81713e-08	FALSE	TRUE	FALSE	TRUE	FALSE	TRUE	Genus
Azorhizobium	-2.14659	2.55931	NA	0.191231	NA	13.3833	1	4.14257e-15	1	4.44324e-14	FALSE	TRUE	FALSE	TRUE	FALSE	TRUE	Genus
Bradyrhizobium	0.0858803	-0.671399	0.0860015	0.160085	0.998591	-4.19402	0.322141	9.4978e-05	0.762362	0.00027461	FALSE	TRUE	TRUE	TRUE	FALSE	TRUE	Genus
Pseudolabrys	0.104406	-1.49956	0.0624306	0.146066	1.67235	-10.2663	0.100963	1.06386e-13	0.402292	9.56033e-13	FALSE	TRUE	TRUE	TRUE	FALSE	TRUE	Genus
Tardiphaga	-0.259715	0.800345	0.0495042	0.158778	-5.24634	5.04065	9.70447e-06	1.76568e-05	0.000134447	5.59131e-05	TRUE	TRUE	FALSE	TRUE	FALSE	TRUE	Genus
Bacteria_Proteobacteria_Alphaproteobacteria_Rhizobiales_Xanthobacteraceae_uncultured	0.239239	-2.25987	0.0858812	0.158539	2.7857	-14.2543	0.00675985	4.80212e-23	0.0556614	1.99588e-21	FALSE	TRUE	FALSE	TRUE	FALSE	TRUE	Genus
Bacteria_Proteobacteria_Alphaproteobacteria_Rhodobacterales_Rhodobacteraceae_	0.15466	-0.492983	0.101933	0.191352	1.51726	-2.57632	0.131628	0.0111027	0.468603	0.0252853	FALSE	TRUE	FALSE	TRUE	FALSE	TRUE	Genus
Paracoccus	-0.261144	1.0206	0.106628	0.212183	-2.44912	4.80998	0.0159441	4.96885e-06	0.111609	1.7483e-05	FALSE	TRUE	TRUE	TRUE	FALSE	TRUE	Genus
Bacteria_Proteobacteria_Alphaproteobacteria_Rhodobacterales_Rhodobacteraceae_uncultured	0.116616	-1.50021	0.0518932	0.140873	2.24722	-10.6493	0.0288956	1.13183e-14	0.175543	1.12338e-13	FALSE	TRUE	TRUE	TRUE	FALSE	TRUE	Genus
Bacteria_Proteobacteria_Alphaproteobacteria_Rhodospirillales_uncultured_uncultured	0.106141	-0.695256	0.0708338	0.151294	1.49845	-4.5954	0.137953	1.59022e-05	0.48797	5.13349e-05	FALSE	TRUE	TRUE	TRUE	FALSE	TRUE	Genus
Bacteria_Proteobacteria_Alphaproteobacteria_Rickettsiales_Rickettsiaceae_	-1.06452	2.29965	0.0282299	0.158357	-37.709	14.5219	1.48126e-23	1.0878e-13	7.57719e-22	9.64517e-13	TRUE	TRUE	TRUE	TRUE	TRUE	TRUE	Genus
Altererythrobacter	0.206624	-1.63318	0.0885977	0.17148	2.33216	-9.52405	0.0219491	3.08725e-15	0.143237	3.4217e-14	FALSE	TRUE	FALSE	TRUE	FALSE	TRUE	Genus
Novosphingobium	-0.344283	1.05676	0.0934953	0.228535	-3.68236	4.62405	0.000313904	7.62262e-06	0.00353807	2.56012e-05	TRUE	TRUE	FALSE	TRUE	FALSE	TRUE	Genus
Sphingomonas	-0.406787	1.10394	0.115574	0.226935	-3.51972	4.86457	0.000549986	2.53413e-06	0.00573577	9.10916e-06	TRUE	TRUE	TRUE	TRUE	TRUE	TRUE	Genus
Sphingopyxis	0.136166	-1.13216	0.0836965	0.156194	1.6269	-7.2484	0.10746	1.79616e-10	0.41613	1.04776e-09	FALSE	TRUE	FALSE	TRUE	FALSE	TRUE	Genus
Bacteria_Proteobacteria_Alphaproteobacteria_uncultured_uncultured_uncultured	0.110073	-0.84094	0.0961858	0.169902	1.14437	-4.94955	0.257169	6.74221e-06	0.681345	2.32309e-05	FALSE	TRUE	TRUE	TRUE	FALSE	TRUE	Genus
Bacteria_Proteobacteria_Gammaproteobacteria___	0.293273	-2.00742	0.12552	0.190629	2.33646	-10.5305	0.0219701	9.02516e-17	0.143237	1.22484e-15	FALSE	TRUE	FALSE	TRUE	FALSE	TRUE	Genus
Verticiella	0.00446547	-0.456914	0.0738446	0.152942	0.0604712	-2.98749	0.951996	0.00416893	1	0.0100447	FALSE	TRUE	TRUE	TRUE	FALSE	TRUE	Genus
Bacteria_Proteobacteria_Gammaproteobacteria_Burkholderiales_Comamonadaceae_	-0.460686	1.18006	0.117513	0.242907	-3.92031	4.85806	0.000128571	2.70009e-06	0.00161321	9.65356e-06	TRUE	TRUE	TRUE	TRUE	TRUE	TRUE	Genus
Polaromonas	-0.588405	1.36819	0.0895429	0.200586	-6.57121	6.82094	9.30648e-09	3.36794e-09	1.82024e-07	1.64683e-08	TRUE	TRUE	TRUE	TRUE	TRUE	TRUE	Genus
Rhizobacter	0.185764	-1.16802	0.0787187	0.156259	2.35985	-7.47486	0.020996	1.45934e-10	0.141034	8.74288e-10	FALSE	TRUE	TRUE	TRUE	FALSE	TRUE	Genus
Variovorax	0.0931846	-0.52484	0.0805204	0.15469	1.15728	-3.39285	0.25029	0.00103847	0.672186	0.00267667	FALSE	TRUE	FALSE	TRUE	FALSE	TRUE	Genus
Bacteria_Proteobacteria_Gammaproteobacteria_Burkholderiales_Oxalobacteraceae_	0.102843	-0.454636	0.0750378	0.151825	1.37055	-2.99448	0.175091	0.00384919	0.574166	0.00934202	FALSE	TRUE	TRUE	TRUE	FALSE	TRUE	Genus
Duganella	0.0703774	0.56509	0.117576	0.180145	0.598571	3.13686	0.551171	0.00239946	1	0.00593174	FALSE	TRUE	FALSE	TRUE	FALSE	TRUE	Genus
SC-I-84	0.188754	-2.45166	0.080377	0.155016	2.34836	-15.8155	0.0219575	8.61328e-24	0.143237	4.40602e-22	FALSE	TRUE	FALSE	TRUE	FALSE	TRUE	Genus
TRA3-20	0.165951	-2.2438	0.0839609	0.158398	1.97653	-14.1656	0.0534098	1.7368e-19	0.271063	3.49992e-18	FALSE	TRUE	TRUE	TRUE	FALSE	TRUE	Genus
Bacteria_Proteobacteria_Gammaproteobacteria_Cellvibrionales_Cellvibrionaceae_	0.0941274	-2.70475	0.125507	0.187798	0.749979	-14.4024	0.456299	8.21731e-21	0.96025	2.10173e-19	FALSE	TRUE	TRUE	TRUE	FALSE	TRUE	Genus
Cellvibrio	0.119523	-0.908693	0.114431	0.178377	1.04451	-5.09424	0.299112	1.97818e-06	0.731976	7.22796e-06	FALSE	TRUE	FALSE	TRUE	FALSE	TRUE	Genus
Aquicella	0.13748	-2.80474	0.0841027	0.157978	1.63467	-17.754	0.107631	6.79251e-25	0.41613	4.10638e-23	FALSE	TRUE	TRUE	TRUE	FALSE	TRUE	Genus
Rickettsiella	0.0566447	-1.11039	0.135907	0.195807	0.41679	-5.67083	0.677921	2.06562e-07	1	8.27492e-07	FALSE	TRUE	FALSE	TRUE	FALSE	TRUE	Genus
Bacteria_Proteobacteria_Gammaproteobacteria_Diplorickettsiales_Diplorickettsiaceae_uncultured	0.0129775	0.494041	0.0845386	0.167288	0.15351	2.95324	0.878409	0.00419739	1	0.0100768	FALSE	TRUE	TRUE	TRUE	FALSE	TRUE	Genus
Bacteria_Proteobacteria_Gammaproteobacteria_Enterobacterales__	-0.86859	1.92365	0.139902	0.316772	-6.20854	6.07268	7.12561e-09	1.37603e-08	1.43592e-07	6.39901e-08	TRUE	TRUE	TRUE	TRUE	TRUE	TRUE	Genus
Bacteria_Proteobacteria_Gammaproteobacteria_Enterobacterales_Enterobacteriaceae_	-0.935548	2.27223	0.136463	0.30143	-6.85568	7.53818	1.89321e-10	4.75462e-12	4.19661e-09	3.39981e-11	TRUE	TRUE	TRUE	TRUE	TRUE	TRUE	Genus
Kosakonia	-2.44859	2.62057	0.0140938	0.230857	-173.736	11.3515	6.69288e-48	1.42809e-12	8.90153e-46	1.09159e-11	TRUE	TRUE	TRUE	TRUE	TRUE	TRUE	Genus
Bacteria_Proteobacteria_Gammaproteobacteria_Enterobacterales_Erwiniaceae_	-0.597838	1.1506	0.0860041	0.278295	-6.95127	4.13445	1.14571e-09	9.18004e-05	2.45774e-08	0.000266582	TRUE	TRUE	TRUE	TRUE	TRUE	TRUE	Genus
Erwinia	0.0643253	0.490985	0.0921645	0.162646	0.69794	3.01873	0.487594	0.00357152	0.991591	0.00873185	FALSE	TRUE	FALSE	TRUE	FALSE	TRUE	Genus
BIyi10	0.0905943	-1.77513	0.0779536	0.154085	1.16216	-11.5204	0.250015	1.63231e-16	0.672186	2.17097e-15	FALSE	TRUE	FALSE	TRUE	FALSE	TRUE	Genus
Pseudomonas	0.388051	-1.27026	0.138945	0.255255	2.79283	-4.97644	0.00589698	1.73469e-06	0.050732	6.40871e-06	FALSE	TRUE	FALSE	TRUE	FALSE	TRUE	Genus
R7C24	0.172988	-1.86223	0.0786143	0.154907	2.20047	-12.0216	0.0316345	1.27678e-17	0.186168	2.02157e-16	FALSE	TRUE	TRUE	TRUE	FALSE	TRUE	Genus
Luteibacter	0.129647	-2.3299	0.10272	0.170887	1.26214	-13.6342	0.212224	2.77809e-19	0.613604	5.43362e-18	FALSE	TRUE	TRUE	TRUE	FALSE	TRUE	Genus
Bacteria_Proteobacteria_Gammaproteobacteria_Xanthomonadales_Rhodanobacteraceae_uncultured	0.0749938	-1.51803	0.0700808	0.151964	1.0701	-9.98939	0.289611	1.33742e-13	0.721315	1.15504e-12	FALSE	TRUE	TRUE	TRUE	FALSE	TRUE	Genus
Luteimonas	0.104008	-0.955931	0.0985953	0.172732	1.0549	-5.53419	0.295099	5.08942e-07	0.728081	1.95634e-06	FALSE	TRUE	TRUE	TRUE	FALSE	TRUE	Genus
Lysobacter	0.115612	-0.989972	0.0913409	0.169697	1.26572	-5.83376	0.210427	2.21971e-07	0.613604	8.83896e-07	FALSE	TRUE	TRUE	TRUE	FALSE	TRUE	Genus
Stenotrophomonas	0.193727	-0.640901	0.140681	0.270335	1.37707	-2.37077	0.170704	0.0191237	0.567591	0.0425327	FALSE	TRUE	FALSE	TRUE	FALSE	TRUE	Genus
Xanthomonas	-0.415688	0.871407	0.0878096	0.203661	-4.73397	4.27872	6.97825e-06	4.18965e-05	0.000100881	0.000125501	TRUE	TRUE	TRUE	TRUE	TRUE	TRUE	Genus
SAR324_clade(Marine_group_B)	0.112997	-1.15318	0.0863753	0.159133	1.30821	-7.24664	0.195711	8.72515e-10	0.599829	4.68964e-09	FALSE	TRUE	TRUE	TRUE	FALSE	TRUE	Genus
Sumerlaea	0.152065	-1.95283	0.073383	0.152193	2.07221	-12.8313	0.0423447	3.12012e-19	0.223486	5.76355e-18	FALSE	TRUE	FALSE	TRUE	FALSE	TRUE	Genus
Bacteria_Verrucomicrobiota_Chlamydiae_Chlamydiales__	0.118174	-1.93709	0.0717278	0.151583	1.64753	-12.7791	0.106574	2.07779e-16	0.41613	2.65717e-15	FALSE	TRUE	TRUE	TRUE	FALSE	TRUE	Genus
cvE6	0.101709	-1.47602	0.0706071	0.150939	1.44049	-9.77891	0.156808	1.32534e-12	0.532629	1.02483e-11	FALSE	TRUE	TRUE	TRUE	FALSE	TRUE	Genus
Bacteria_Verrucomicrobiota_Chlamydiae_Chlamydiales_Parachlamydiaceae_	0.0858151	-0.789914	0.0734928	0.150934	1.16767	-5.23349	0.247342	2.02813e-06	0.672186	7.36999e-06	FALSE	TRUE	TRUE	TRUE	FALSE	TRUE	Genus
Bacteria_Verrucomicrobiota_Chlamydiae_Chlamydiales_Simkaniaceae_uncultured	0.0895783	-1.92819	0.0722498	0.152075	1.23984	-12.6792	0.221917	5.98489e-16	0.627977	7.10705e-15	FALSE	TRUE	TRUE	TRUE	FALSE	TRUE	Genus
01D2Z36	0.0315442	-0.533115	0.0566303	0.14304	0.55702	-3.72702	0.58005	0.000502119	1	0.001341	FALSE	TRUE	TRUE	TRUE	FALSE	TRUE	Genus
LD29	0.0702019	-1.52053	0.071314	0.151915	0.984406	-10.009	0.331143	3.32944e-12	0.772666	2.46009e-11	FALSE	TRUE	TRUE	TRUE	FALSE	TRUE	Genus
Terrimicrobium	0.165833	-1.11992	0.0857082	0.161776	1.93485	-6.92266	0.0568833	1.44886e-09	0.277178	7.41145e-09	FALSE	TRUE	FALSE	TRUE	FALSE	TRUE	Genus
Bacteria_Verrucomicrobiota_Verrucomicrobiae_Opitutales_Opitutaceae_	0.0849199	-2.46772	0.0713665	0.150511	1.18991	-16.3956	0.239384	2.07504e-22	0.657811	6.8995e-21	FALSE	TRUE	TRUE	TRUE	FALSE	TRUE	Genus
Lacunisphaera	0.0923299	-2.36319	0.0888836	0.160344	1.03877	-14.7382	0.302701	1.48354e-22	0.734658	5.48086e-21	FALSE	TRUE	FALSE	TRUE	FALSE	TRUE	Genus
Opitutus	0.100144	-1.63532	0.0766539	0.153659	1.30644	-10.6425	0.197043	9.11414e-15	0.601073	9.32446e-14	FALSE	TRUE	TRUE	TRUE	FALSE	TRUE	Genus
Pedosphaeraceae	0.109813	-2.09297	0.087459	0.159914	1.2556	-13.0881	0.21413	3.11346e-19	0.616435	5.76355e-18	FALSE	TRUE	FALSE	TRUE	FALSE	TRUE	Genus
Luteolibacter	0.246054	-1.685	0.128394	0.203538	1.9164	-8.27855	0.0580333	4.27298e-13	0.277178	3.55192e-12	FALSE	TRUE	FALSE	TRUE	FALSE	TRUE	Genus
Prosthecobacter	0.0736416	-0.365562	0.0771379	0.153961	0.954675	-2.37438	0.342981	0.0202851	0.788539	0.0448159	FALSE	TRUE	FALSE	TRUE	FALSE	TRUE	Genus
Roseimicrobium	0.0857354	-0.852723	0.0812584	0.155883	1.0551	-5.47027	0.295612	9.22979e-07	0.728081	3.52748e-06	FALSE	TRUE	TRUE	TRUE	FALSE	TRUE	Genus
Bacteria_Verrucomicrobiota_Verrucomicrobiae_Verrucomicrobiales_Verrucomicrobiaceae_uncultured	0.209233	-1.49453	0.0925242	0.165078	2.26139	-9.05347	0.0264847	7.64912e-14	0.166154	7.16432e-13	FALSE	TRUE	FALSE	TRUE	FALSE	TRUE	Genus
Eukaryota_Basidiomycota_Ustilaginomycetes_Ustilaginales_Ustilaginaceae_	-1.28415	1.02376	NA	0.176919	NA	5.7866	1	1.80878e-06	1	6.64551e-06	FALSE	TRUE	FALSE	TRUE	FALSE	TRUE	Genus
Unassigned_____	-0.561656	1.56876	0.116672	0.208695	-4.81399	7.51697	3.07614e-06	2.37684e-12	4.75728e-05	1.79614e-11	TRUE	TRUE	TRUE	TRUE	TRUE	TRUE	Genus
Archaea_Crenarchaeota_Nitrososphaeria_Nitrososphaerales_Nitrososphaeraceae_Candidatus_Nitrocosmicus_	0.12147	-2.60295	0.0639898	0.146487	1.89826	-17.7692	0.0632177	9.67195e-24	0.338385	6.87514e-22	FALSE	TRUE	TRUE	TRUE	FALSE	TRUE	Species
Bacteria______	0.104329	-1.0746	0.100346	0.177907	1.03969	-6.04022	0.301963	6.1411e-08	0.816894	2.9429e-07	FALSE	TRUE	TRUE	TRUE	FALSE	TRUE	Species
Bacteria_Abditibacteriota_Abditibacteria_Abditibacteriales_Abditibacteriaceae_Abditibacterium_uncultured_bacterium	-0.555546	1.33946	0.0889601	0.211573	-6.2449	6.33096	8.35964e-09	5.56698e-09	1.6978e-07	3.06363e-08	TRUE	TRUE	TRUE	TRUE	TRUE	TRUE	Species
Bacteria_Acidobacteriota_Acidobacteriae_Bryobacterales_Bryobacteraceae_Bryobacter_	0.266751	-2.18079	0.0758839	0.154542	3.51525	-14.1114	0.00087813	4.34068e-20	0.00979989	1.37133e-18	TRUE	TRUE	FALSE	TRUE	FALSE	TRUE	Species
Bacteria_Acidobacteriota_Blastocatellia_Blastocatellales_Blastocatellaceae__	0.222039	-2.03263	0.0599407	0.147241	3.7043	-13.8048	0.000506823	3.43995e-19	0.00608901	9.16961e-18	TRUE	TRUE	FALSE	TRUE	FALSE	TRUE	Species
Bacteria_Acidobacteriota_Blastocatellia_Blastocatellales_Blastocatellaceae_Blastocatella_uncultured_bacterium	-0.212185	0.58869	0.0537868	0.152562	-3.94493	3.8587	0.000464497	0.000586358	0.00566023	0.0017927	TRUE	TRUE	FALSE	TRUE	FALSE	TRUE	Species
Bacteria_Acidobacteriota_Vicinamibacteria_Vicinamibacterales_uncultured_uncultured_uncultured_bacterium	0.209345	-2.89842	0.118643	0.182011	1.7645	-15.9244	0.082138	1.23375e-24	0.39584	1.05239e-22	FALSE	TRUE	FALSE	TRUE	FALSE	TRUE	Species
Bacteria_Acidobacteriota_Vicinamibacteria_Vicinamibacterales_Vicinamibacteraceae_Luteitalea_	0.151335	-4.84404	0.0918399	0.162945	1.64782	-29.728	0.104706	3.33919e-37	0.46612	2.84833e-34	FALSE	TRUE	FALSE	TRUE	FALSE	TRUE	Species
Bacteria_Acidobacteriota_Vicinamibacteria_Vicinamibacterales_Vicinamibacteraceae_Vicinamibacteraceae_uncultured_bacterium	0.107259	-0.643053	0.10536	0.172279	1.01802	-3.73263	0.312561	0.000409314	0.825503	0.00127892	FALSE	TRUE	TRUE	TRUE	FALSE	TRUE	Species
Bacteria_Actinobacteriota_Acidimicrobiia_Microtrichales___	0.0680634	-0.707646	0.0617517	0.146525	1.10221	-4.82953	0.276958	2.03513e-05	0.780714	7.54767e-05	FALSE	TRUE	TRUE	TRUE	FALSE	TRUE	Species
Bacteria_Actinobacteriota_Acidimicrobiia_Microtrichales_Iamiaceae_Iamia_	0.081608	-1.15845	0.0780504	0.158746	1.04558	-7.29751	0.299569	4.77948e-10	0.816894	3.01992e-09	FALSE	TRUE	TRUE	TRUE	FALSE	TRUE	Species
Bacteria_Actinobacteriota_Acidimicrobiia_Microtrichales_Ilumatobacteraceae_uncultured_uncultured_bacterium	-0.333951	0.587008	0.0635662	0.186245	-5.2536	3.1518	1.08871e-06	0.00224162	1.89524e-05	0.00637369	TRUE	TRUE	TRUE	TRUE	TRUE	TRUE	Species
Bacteria_Actinobacteriota_Acidimicrobiia_Microtrichales_uncultured_uncultured_	0.104729	-1.22789	0.0586345	0.144128	1.78614	-8.51941	0.0803944	3.65489e-11	0.391865	2.6876e-10	FALSE	TRUE	TRUE	TRUE	FALSE	TRUE	Species
Bacteria_Actinobacteriota_Acidimicrobiia_Microtrichales_uncultured_uncultured_uncultured_bacterium	0.084959	-0.49541	0.0560865	0.142363	1.51479	-3.4799	0.135768	0.00101184	0.541168	0.0030073	FALSE	TRUE	TRUE	TRUE	FALSE	TRUE	Species
Bacteria_Actinobacteriota_Actinobacteria_Corynebacteriales_Nocardiaceae_Gordonia_	-1.8789	2.93861	0.0223759	0.188021	-83.9698	15.6292	7.20556e-53	3.04371e-20	2.04878e-50	9.9857e-19	TRUE	TRUE	TRUE	TRUE	TRUE	TRUE	Species
Bacteria_Actinobacteriota_Actinobacteria_Frankiales_Geodermatophilaceae_Klenkia_	-1.52331	1.92367	0.0365752	0.199296	-41.6486	9.65231	1.34064e-53	8.63553e-15	5.71784e-51	1.0523e-13	TRUE	TRUE	TRUE	TRUE	TRUE	TRUE	Species
Bacteria_Actinobacteriota_Actinobacteria_Kineosporiales_Kineosporiaceae_Kineococcus_	-1.55315	2.19656	0.0488679	0.212002	-31.7826	10.361	9.71479e-52	3.54308e-17	2.07168e-49	7.37134e-16	TRUE	TRUE	TRUE	TRUE	TRUE	TRUE	Species
Bacteria_Actinobacteriota_Actinobacteria_Kineosporiales_Kineosporiaceae_Quadrisphaera_	-0.721241	0.552186	NA	0.202238	NA	2.73038	1	0.00832771	1	0.0221985	FALSE	TRUE	FALSE	TRUE	FALSE	TRUE	Species
Bacteria_Actinobacteriota_Actinobacteria_Micrococcales___	-0.288794	0.692744	0.0535457	0.150829	-5.39342	4.59292	4.87116e-06	5.4508e-05	7.55473e-05	0.000189005	TRUE	TRUE	FALSE	TRUE	FALSE	TRUE	Species
Bacteria_Actinobacteriota_Actinobacteria_Micrococcales_Microbacteriaceae_Agromyces_	0.121263	-0.990181	0.0791928	0.155314	1.53124	-6.37536	0.131772	4.89425e-08	0.532711	2.37204e-07	FALSE	TRUE	TRUE	TRUE	FALSE	TRUE	Species
Microbacterium_sp.	0.156572	-1.55955	0.0497102	0.14497	3.14969	-10.7577	0.00308911	2.25416e-13	0.032531	2.26212e-12	TRUE	TRUE	FALSE	TRUE	FALSE	TRUE	Species
Bacteria_Actinobacteriota_Actinobacteria_Micrococcales_Sanguibacteraceae_Sanguibacter_	0.0698432	-1.73656	0.0710263	0.150892	0.983342	-11.5086	0.330474	2.83889e-15	0.85971	3.84377e-14	FALSE	TRUE	TRUE	TRUE	FALSE	TRUE	Species
Bacteria_Actinobacteriota_Actinobacteria_Micromonosporales_Micromonosporaceae__	0.11697	-1.75905	0.0598836	0.145782	1.95328	-12.0663	0.0581787	1.44286e-14	0.314091	1.68925e-13	FALSE	TRUE	TRUE	TRUE	FALSE	TRUE	Species
Bacteria_Actinobacteriota_Actinobacteria_Propionibacteriales_Nocardioidaceae_Marmoricola_	-0.804403	0.919068	0.0434769	0.163452	-18.5018	5.62287	9.44665e-24	8.86992e-07	5.03625e-22	3.78302e-06	TRUE	TRUE	TRUE	TRUE	TRUE	TRUE	Species
Bacteria_Actinobacteriota_Actinobacteria_Propionibacteriales_Nocardioidaceae_Nocardioides_uncultured_bacterium	-0.472336	0.840965	0.0690151	0.191728	-6.84396	4.38623	6.97759e-10	2.93095e-05	1.56629e-08	0.000106503	TRUE	TRUE	TRUE	TRUE	TRUE	TRUE	Species
Bacteria_Actinobacteriota_Actinobacteria_Pseudonocardiales_Pseudonocardiaceae_Actinomycetospora_	-1.13176	1.55168	0.0478642	0.194905	-23.6452	7.96125	3.1417e-34	2.8266e-11	3.34983e-32	2.11499e-10	TRUE	TRUE	TRUE	TRUE	TRUE	TRUE	Species
Bacteria_Actinobacteriota_Actinobacteria_Pseudonocardiales_Pseudonocardiaceae_Pseudonocardia_	-0.941795	1.88295	0.0616471	0.206849	-15.2772	9.10299	2.34339e-26	2.76349e-14	1.53763e-24	3.06137e-13	TRUE	TRUE	TRUE	TRUE	TRUE	TRUE	Species
Bacteria_Actinobacteriota_Actinobacteria_Streptomycetales_Streptomycetaceae_Streptomyces_	0.10029	-0.627473	0.0726366	0.160849	1.3807	-3.90101	0.171122	0.000195311	0.59658	0.000628679	FALSE	TRUE	TRUE	TRUE	FALSE	TRUE	Species
Streptomyces_sp.	-0.063373	0.859101	0.0740457	0.157651	-0.855864	5.44937	0.396076	1.47349e-06	0.949026	6.10138e-06	FALSE	TRUE	TRUE	TRUE	FALSE	TRUE	Species
Bacteria_Actinobacteriota_Thermoleophilia_Gaiellales_uncultured_uncultured_uncultured_bacterium	0.0801788	-1.20942	0.065156	0.146005	1.23057	-8.2834	0.22306	1.14074e-11	0.679535	8.92704e-11	FALSE	TRUE	TRUE	TRUE	FALSE	TRUE	Species
Bacteria_Actinobacteriota_Thermoleophilia_Solirubrobacterales_67-14_67-14_uncultured_bacterium	0.0819843	-1.17581	0.0889366	0.159709	0.921828	-7.36218	0.359614	2.06452e-10	0.894317	1.39765e-09	FALSE	TRUE	FALSE	TRUE	FALSE	TRUE	Species
Bacteria_Actinobacteriota_Thermoleophilia_Solirubrobacterales_Solirubrobacteraceae_Patulibacter_	-0.375412	0.745621	0.0646049	0.165921	-5.81089	4.49382	2.42378e-07	3.18292e-05	4.49453e-06	0.000113126	TRUE	TRUE	FALSE	TRUE	FALSE	TRUE	Species
Bacteria_Actinobacteriota_Thermoleophilia_Solirubrobacterales_Solirubrobacteraceae_Solirubrobacter_	0.14961	-0.784493	0.0642712	0.146903	2.32779	-5.34019	0.0229066	1.15818e-06	0.167003	4.89072e-06	FALSE	TRUE	TRUE	TRUE	FALSE	TRUE	Species
Bacteria_Armatimonadota_Armatimonadia_Armatimonadales_Armatimonadales_Armatimonadales_	-0.213504	0.536697	0.0523802	0.150548	-4.07603	3.56494	0.000260268	0.00110425	0.00326484	0.00324801	TRUE	TRUE	FALSE	TRUE	FALSE	TRUE	Species
Bacteria_Armatimonadota_Armatimonadia_Armatimonadales_Armatimonadales_Armatimonadales_uncultured_bacterium	-1.25736	1.79709	0.0506892	0.188845	-24.8053	9.51622	6.91408e-32	2.67239e-13	6.55301e-30	2.64832e-12	TRUE	TRUE	TRUE	TRUE	TRUE	TRUE	Species
Bacteria_Armatimonadota_Fimbriimonadia_Fimbriimonadales_Fimbriimonadaceae_Fimbriimonadaceae_	-0.223786	0.529976	0.0531018	0.157931	-4.21427	3.35574	0.000122409	0.00163892	0.00165738	0.00472296	TRUE	TRUE	FALSE	TRUE	FALSE	TRUE	Species
Bacteria_Armatimonadota_Fimbriimonadia_Fimbriimonadales_Fimbriimonadaceae_Fimbriimonadaceae_uncultured_bacterium	-0.323052	0.750075	0.0601138	0.169161	-5.37401	4.4341	8.14984e-07	3.07061e-05	1.4483e-05	0.000109591	TRUE	TRUE	FALSE	TRUE	FALSE	TRUE	Species
Bacteria_Armatimonadota_uncultured_uncultured_uncultured_uncultured_uncultured_bacterium	0.115205	-1.03195	0.0777335	0.155461	1.48206	-6.63798	0.144999	2.89732e-08	0.572614	1.47108e-07	FALSE	TRUE	TRUE	TRUE	FALSE	TRUE	Species
Bacteria_Bacteroidota_Bacteroidia____	0.0725976	-0.692458	0.0809313	0.156391	0.897028	-4.42774	0.37335	4.18086e-05	0.913235	0.000145868	FALSE	TRUE	TRUE	TRUE	FALSE	TRUE	Species
Bacteria_Bacteroidota_Bacteroidia_Chitinophagales_Chitinophagaceae_Chitinophaga_	0.0504104	0.964631	0.0718738	0.150614	0.701374	6.40463	0.486027	3.5472e-08	1	1.76945e-07	FALSE	TRUE	TRUE	TRUE	FALSE	TRUE	Species
Bacteria_Bacteroidota_Bacteroidia_Chitinophagales_Chitinophagaceae_Edaphobaculum_	0.159964	-0.962618	0.0811062	0.166684	1.97228	-5.7751	0.0518284	1.22865e-07	0.290853	5.54518e-07	FALSE	TRUE	FALSE	TRUE	FALSE	TRUE	Species
Bacteria_Bacteroidota_Bacteroidia_Chitinophagales_Chitinophagaceae_Filimonas_	-0.606036	1.04757	0.0435047	0.167555	-13.9303	6.25208	2.75579e-13	1.53359e-06	7.83562e-12	6.31958e-06	TRUE	TRUE	TRUE	TRUE	TRUE	TRUE	Species
Bacteria_Bacteroidota_Bacteroidia_Chitinophagales_Chitinophagaceae_Terrimonas_	0.116696	-1.10878	0.0808495	0.161458	1.44337	-6.86732	0.153253	1.93981e-09	0.583905	1.14907e-08	FALSE	TRUE	FALSE	TRUE	FALSE	TRUE	Species
Bacteria_Bacteroidota_Bacteroidia_Chitinophagales_Chitinophagaceae_uncultured_	0.143565	-0.857659	0.0794655	0.157088	1.80663	-5.45974	0.0744007	4.74833e-07	0.375525	2.056e-06	FALSE	TRUE	FALSE	TRUE	FALSE	TRUE	Species
Bacteria_Bacteroidota_Bacteroidia_Chitinophagales_Saprospiraceae_uncultured_uncultured_bacterium	0.152861	-4.03148	0.107921	0.174204	1.41642	-23.1423	0.161739	6.68583e-32	0.588384	2.85151e-29	FALSE	TRUE	FALSE	TRUE	FALSE	TRUE	Species
Bacteria_Bacteroidota_Bacteroidia_Chitinophagales_uncultured_uncultured_uncultured_bacterium	0.0626656	-0.701547	0.0671849	0.149509	0.932732	-4.69236	0.356697	3.28944e-05	0.894317	0.000116427	FALSE	TRUE	TRUE	TRUE	FALSE	TRUE	Species
Bacteria_Bacteroidota_Bacteroidia_Cytophagales_Cytophagaceae_Cytophaga_uncultured_bacterium	0.0832398	-0.942941	0.101017	0.169988	0.824017	-5.54712	0.413767	1.04087e-06	0.974982	4.41721e-06	FALSE	TRUE	TRUE	TRUE	FALSE	TRUE	Species
Bacteria_Bacteroidota_Bacteroidia_Cytophagales_Hymenobacteraceae__	-0.548631	1.19301	0.0351164	0.148552	-15.6232	8.03095	4.45984e-14	2.94728e-08	1.35866e-12	1.47884e-07	TRUE	TRUE	TRUE	TRUE	TRUE	TRUE	Species
Bacteria_Bacteroidota_Bacteroidia_Cytophagales_Hymenobacteraceae_Adhaeribacter_	0.088978	-0.425131	0.0851045	0.159152	1.04551	-2.67123	0.299911	0.00967645	0.816894	0.0255542	FALSE	TRUE	TRUE	TRUE	FALSE	TRUE	Species
Bacteria_Bacteroidota_Bacteroidia_Cytophagales_Hymenobacteraceae_Hymenobacter_	-1.1133	1.75001	0.0791011	0.202662	-14.0744	8.63512	2.38198e-23	4.5808e-13	1.12879e-21	4.39037e-12	TRUE	TRUE	TRUE	TRUE	TRUE	TRUE	Species
Bacteria_Bacteroidota_Bacteroidia_Cytophagales_Hymenobacteraceae_Hymenobacter_uncultured_bacterium	-0.821793	1.47608	0.103151	0.226038	-7.9669	6.5302	1.78673e-12	2.20971e-09	4.91638e-11	1.27357e-08	TRUE	TRUE	TRUE	TRUE	TRUE	TRUE	Species
Bacteria_Bacteroidota_Bacteroidia_Cytophagales_Microscillaceae_Chryseolinea_	0.0949397	-0.500917	0.111976	0.177516	0.84786	-2.82182	0.400062	0.00656234	0.954714	0.0177142	FALSE	TRUE	TRUE	TRUE	FALSE	TRUE	Species
Bacteria_Bacteroidota_Bacteroidia_Cytophagales_Microscillaceae_Ohtaekwangia_	0.0954657	-1.08162	0.0734238	0.151718	1.3002	-7.12913	0.199158	2.7947e-09	0.64771	1.59992e-08	FALSE	TRUE	TRUE	TRUE	FALSE	TRUE	Species
Bacteria_Bacteroidota_Bacteroidia_Cytophagales_Spirosomaceae_Arcicella_	-2.17786	2.84456	0.0204868	0.169203	-106.306	16.8115	3.85476e-39	1.71337e-16	4.6973e-37	2.98265e-15	TRUE	TRUE	TRUE	TRUE	TRUE	TRUE	Species
Bacteria_Bacteroidota_Bacteroidia_Cytophagales_Spirosomaceae_Dyadobacter_	0.23957	-0.918437	0.120715	0.235564	1.98459	-3.89889	0.0494164	0.000157926	0.2829	0.00052064	FALSE	TRUE	TRUE	TRUE	FALSE	TRUE	Species
Bacteria_Bacteroidota_Bacteroidia_Cytophagales_Spirosomaceae_Fibrella_	-0.934674	1.29535	0.0462435	0.184589	-20.212	7.01751	2.07734e-19	7.05389e-08	8.43796e-18	3.32429e-07	TRUE	TRUE	TRUE	TRUE	TRUE	TRUE	Species
Bacteria_Bacteroidota_Bacteroidia_Cytophagales_Spirosomaceae_Larkinella_	-0.830535	2.17634	0.060415	0.162265	-13.7472	13.4122	4.10066e-16	8.80353e-16	1.52081e-14	1.27278e-14	TRUE	TRUE	FALSE	TRUE	FALSE	TRUE	Species
Bacteria_Bacteroidota_Bacteroidia_Cytophagales_Spirosomaceae_Larkinella_uncultured_bacterium	-1.18973	1.60689	0.0383445	0.181631	-31.0274	8.84701	1.58363e-26	2.43742e-10	1.1257e-24	1.61172e-09	TRUE	TRUE	TRUE	TRUE	TRUE	TRUE	Species
Bacteria_Bacteroidota_Bacteroidia_Cytophagales_Spirosomaceae_Spirosoma_	-1.22322	1.93482	0.0729246	0.234758	-16.7738	8.24178	2.73306e-30	8.72406e-13	2.3313e-28	7.83329e-12	TRUE	TRUE	TRUE	TRUE	TRUE	TRUE	Species
Bacteria_Bacteroidota_Bacteroidia_Cytophagales_Spirosomaceae_Spirosoma_uncultured_bacterium	-1.05607	1.80595	0.0448362	0.176552	-23.5541	10.229	2.24024e-28	9.44339e-14	1.7372e-26	9.94471e-13	TRUE	TRUE	TRUE	TRUE	TRUE	TRUE	Species
Bacteria_Bacteroidota_Bacteroidia_Flavobacteriales_Crocinitomicaceae_Fluviicola_	-0.0857212	1.35723	0.0682362	0.148962	-1.25624	9.11127	0.214065	8.69315e-13	0.671314	7.83329e-12	FALSE	TRUE	TRUE	TRUE	FALSE	TRUE	Species
Bacteria_Bacteroidota_Bacteroidia_Flavobacteriales_Crocinitomicaceae_Fluviicola_uncultured_bacterium	0.0974116	-0.996342	0.11015	0.175432	0.884355	-5.67935	0.379294	2.35858e-07	0.92176	1.03705e-06	FALSE	TRUE	FALSE	TRUE	FALSE	TRUE	Species
Bacteria_Bacteroidota_Bacteroidia_Flavobacteriales_Flavobacteriaceae_Flavobacterium_	0.404469	-1.72977	0.137355	0.238058	2.94469	-7.26616	0.00382162	2.89143e-11	0.0392752	2.14469e-10	TRUE	TRUE	TRUE	TRUE	TRUE	TRUE	Species
Flavobacterium_sp.	0.101868	-0.781122	0.0976884	0.172085	1.04278	-4.53915	0.301531	3.03984e-05	0.816894	0.000108949	FALSE	TRUE	TRUE	TRUE	FALSE	TRUE	Species
Bacteria_Bacteroidota_Bacteroidia_Flavobacteriales_Flavobacteriaceae_Flavobacterium_uncultured_bacterium	0.0918811	-1.15765	0.135795	0.201101	0.676618	-5.75655	0.50018	9.0939e-08	1	4.17048e-07	FALSE	TRUE	FALSE	TRUE	FALSE	TRUE	Species
Bacteria_Bacteroidota_Bacteroidia_Flavobacteriales_NS9_marine_group_NS9_marine_group_	0.09292	-1.63257	0.0753251	0.152005	1.23359	-10.7402	0.222013	8.79001e-16	0.678906	1.27278e-14	FALSE	TRUE	FALSE	TRUE	FALSE	TRUE	Species
Bacteria_Bacteroidota_Bacteroidia_Flavobacteriales_Weeksellaceae_Chryseobacterium_	-0.325742	1.02052	0.147745	0.317127	-2.20475	3.21804	0.0288987	0.00156262	0.193249	0.00451837	FALSE	TRUE	TRUE	TRUE	FALSE	TRUE	Species
Bacteria_Bacteroidota_Bacteroidia_Flavobacteriales_Weeksellaceae_Moheibacter_uncultured_bacterium	0.053382	-1.12461	0.106686	0.173296	0.500367	-6.48953	0.618617	1.7331e-08	1	9.1255e-08	FALSE	TRUE	TRUE	TRUE	FALSE	TRUE	Species
Bacteria_Bacteroidota_Bacteroidia_Sphingobacteriales_env.OPS_17_env.OPS_17_	-0.0505582	1.21105	0.0861607	0.175537	-0.58679	6.89909	0.55926	2.02555e-09	1	1.19158e-08	FALSE	TRUE	TRUE	TRUE	FALSE	TRUE	Species
Bacteria_Bacteroidota_Bacteroidia_Sphingobacteriales_env.OPS_17_env.OPS_17_uncultured_bacterium	0.0851082	-0.633376	0.0809312	0.155877	1.05161	-4.06329	0.297266	0.000144934	0.816894	0.000481047	FALSE	TRUE	TRUE	TRUE	FALSE	TRUE	Species
Bacteria_Bacteroidota_Bacteroidia_Sphingobacteriales_KD3-93_KD3-93_	0.0457297	-0.980229	0.0622567	0.146077	0.734534	-6.71036	0.466273	2.24933e-08	1	1.16284e-07	FALSE	TRUE	TRUE	TRUE	FALSE	TRUE	Species
Bacteria_Bacteroidota_Bacteroidia_Sphingobacteriales_Sphingobacteriaceae_Mucilaginibacter_	-0.391155	1.05361	0.0929199	0.22945	-4.20959	4.5919	5.24736e-05	1.17437e-05	0.000771723	4.45218e-05	TRUE	TRUE	FALSE	TRUE	FALSE	TRUE	Species
Bacteria_Bacteroidota_Bacteroidia_Sphingobacteriales_Sphingobacteriaceae_Pedobacter_	0.345899	-1.56909	0.13945	0.246677	2.48046	-6.3609	0.0143893	3.08654e-09	0.118719	1.74359e-08	FALSE	TRUE	FALSE	TRUE	FALSE	TRUE	Species
Bacteria_Bacteroidota_Bacteroidia_Sphingobacteriales_Sphingobacteriaceae_Sphingobacterium_	0.16192	-0.626737	0.168173	0.244353	0.962815	-2.56489	0.337772	0.0116808	0.87045	0.030285	FALSE	TRUE	FALSE	TRUE	FALSE	TRUE	Species
Bacteria_Bdellovibrionota_Bdellovibrionia_Bacteriovoracales_Bacteriovoracaceae_Peredibacter_	0.199017	-0.991464	0.0846392	0.165747	2.35136	-5.98179	0.0209125	4.5209e-08	0.159906	2.22909e-07	FALSE	TRUE	FALSE	TRUE	FALSE	TRUE	Species
Bacteria_Bdellovibrionota_Bdellovibrionia_Bdellovibrionales_Bdellovibrionaceae_Bdellovibrio_uncultured_bacterium	-0.554485	1.296	0.0783162	0.21532	-7.08008	6.01892	7.68964e-11	1.62871e-08	1.92919e-09	8.68308e-08	TRUE	TRUE	TRUE	TRUE	TRUE	TRUE	Species
Bacteria_Bdellovibrionota_Oligoflexia_0319-6G20_0319-6G20_0319-6G20_	0.185138	-1.31478	0.0653149	0.148253	2.83455	-8.86847	0.00608374	7.449e-13	0.0596487	6.83226e-12	FALSE	TRUE	TRUE	TRUE	FALSE	TRUE	Species
Bacteria_Chloroflexi_Anaerolineae_Caldilineales_Caldilineaceae_uncultured_uncultured_bacterium	0.18526	-1.99002	0.0957824	0.168388	1.93418	-11.8181	0.0574468	7.66445e-18	0.312116	1.72047e-16	FALSE	TRUE	TRUE	TRUE	FALSE	TRUE	Species
Bacteria_Chloroflexi_Anaerolineae_SBR1031_A4b_A4b_	0.141567	-1.85007	0.0953972	0.168528	1.48398	-10.9778	0.142649	1.91241e-16	0.56595	3.26257e-15	FALSE	TRUE	TRUE	TRUE	FALSE	TRUE	Species
Bacteria_Chloroflexi_Anaerolineae_SBR1031_A4b_A4b_uncultured_bacterium	0.266473	-2.82151	0.105825	0.17713	2.51805	-15.929	0.014234	2.66688e-24	0.118719	2.06805e-22	FALSE	TRUE	FALSE	TRUE	FALSE	TRUE	Species
Bacteria_Chloroflexi_Anaerolineae_SBR1031_SBR1031_SBR1031_uncultured_bacterium	0.132347	-2.19592	0.0905419	0.162746	1.46172	-13.4929	0.149952	1.86225e-18	0.583905	4.41249e-17	FALSE	TRUE	TRUE	TRUE	FALSE	TRUE	Species
Bacteria_Chloroflexi_Chloroflexia_Kallotenuales_AKIW781_AKIW781_uncultured_bacterium	-0.31896	1.13888	0.0570978	0.161811	-5.5862	7.03835	2.484e-06	2.92399e-08	4.15461e-05	1.47583e-07	TRUE	TRUE	FALSE	TRUE	FALSE	TRUE	Species
Bacteria_Chloroflexi_Chloroflexia_Thermomicrobiales_JG30-KF-CM45_JG30-KF-CM45_	0.0404211	-0.417683	0.0603134	0.14641	0.670184	-2.85282	0.505764	0.00624498	1	0.016911	FALSE	TRUE	TRUE	TRUE	FALSE	TRUE	Species
Bacteria_Chloroflexi_Chloroflexia_Thermomicrobiales_JG30-KF-CM45_JG30-KF-CM45_uncultured_bacterium	0.204215	-1.36835	0.0935223	0.177407	2.1836	-7.71304	0.031715	2.00558e-11	0.208099	1.54122e-10	FALSE	TRUE	TRUE	TRUE	FALSE	TRUE	Species
Bacteria_Chloroflexi_Dehalococcoidia_S085_S085_S085_uncultured_bacterium	0.110779	-2.24018	0.0791791	0.155397	1.39909	-14.4159	0.167838	1.26881e-19	0.59658	3.73205e-18	FALSE	TRUE	TRUE	TRUE	FALSE	TRUE	Species
Bacteria_Cyanobacteria_Sericytochromatia_Sericytochromatia_Sericytochromatia_Sericytochromatia_	0.127244	-0.706879	0.0776005	0.154875	1.63974	-4.56418	0.106873	2.93414e-05	0.46612	0.000106503	FALSE	TRUE	TRUE	TRUE	FALSE	TRUE	Species
Bacteria_Deinococcota_Deinococci_Deinococcales_Deinococcaceae_Deinococcus_	-1.84495	2.02477	0.0243574	0.194105	-75.7449	10.4313	6.78539e-55	2.36961e-14	5.78794e-52	2.65957e-13	TRUE	TRUE	TRUE	TRUE	TRUE	TRUE	Species
Bacteria_Deinococcota_Deinococci_Deinococcales_Trueperaceae_Truepera_uncultured_bacterium	0.231785	-1.85296	0.0929321	0.168782	2.49413	-10.9784	0.016201	1.44567e-14	0.126784	1.68925e-13	FALSE	TRUE	TRUE	TRUE	FALSE	TRUE	Species
Bacteria_Dependentiae_Babeliae_Babeliales_Vermiphilaceae_Vermiphilaceae_uncultured_bacterium	0.113345	-2.22184	0.0477578	0.139165	2.37333	-15.9655	0.0216797	7.82723e-21	0.163653	3.17934e-19	FALSE	TRUE	TRUE	TRUE	FALSE	TRUE	Species
Bacteria_Firmicutes_Bacilli_Bacillales_Bacillaceae_Bacillus_	0.159975	-0.57973	0.110251	0.191899	1.451	-3.02102	0.150005	0.00322101	0.583905	0.00897884	FALSE	TRUE	TRUE	TRUE	FALSE	TRUE	Species
Bacteria_Firmicutes_Bacilli_Paenibacillales_Paenibacillaceae_Paenibacillus_	0.184118	-0.866992	0.104034	0.193779	1.7698	-4.47413	0.0796095	1.921e-05	0.391808	7.15553e-05	FALSE	TRUE	TRUE	TRUE	FALSE	TRUE	Species
Bacteria_Firmicutes_Bacilli_Staphylococcales_Staphylococcaceae_Staphylococcus_	-0.576909	0.774186	0.0398937	0.162358	-14.4611	4.7684	3.1095e-14	5.67575e-05	9.82373e-13	0.000195218	TRUE	TRUE	FALSE	TRUE	FALSE	TRUE	Species
Bacteria_Firmicutes_Clostridia_Lachnospirales_Lachnospiraceae__	0.0599298	-0.47088	0.0843948	0.158699	0.710112	-2.96713	0.480869	0.00456719	1	0.0124866	FALSE	TRUE	TRUE	TRUE	FALSE	TRUE	Species
Bacteria_Gemmatimonadota_Gemmatimonadetes_Gemmatimonadales_Gemmatimonadaceae_Gemmatimonas_uncultured_bacterium	0.109384	-1.25863	0.0773082	0.153341	1.41491	-8.20808	0.162099	1.7245e-11	0.588384	1.33727e-10	FALSE	TRUE	TRUE	TRUE	FALSE	TRUE	Species
Bacteria_Gemmatimonadota_Longimicrobia_Longimicrobiales_Longimicrobiaceae_Longimicrobiaceae_uncultured_bacterium	0.0445003	0.534631	0.0795881	0.155742	0.559134	3.4328	0.578567	0.00120821	1	0.0035416	FALSE	TRUE	TRUE	TRUE	FALSE	TRUE	Species
Bacteria_Myxococcota_Myxococcia_Myxococcales_Myxococcaceae_Cystobacter_	-0.571303	0.517756	0.053176	0.186739	-10.7436	2.77262	3.80943e-12	0.00919429	1.01545e-10	0.0244322	TRUE	TRUE	TRUE	TRUE	TRUE	TRUE	Species
Bacteria_Myxococcota_Polyangia_Blfdi19_Blfdi19_Blfdi19_uncultured_bacterium	0.0874444	-0.558678	0.0708161	0.150378	1.23481	-3.71516	0.222057	0.000470252	0.678906	0.00145335	FALSE	TRUE	TRUE	TRUE	FALSE	TRUE	Species
Bacteria_Myxococcota_Polyangia_Haliangiales_Haliangiaceae_Haliangium_	0.125109	-0.94957	0.0703372	0.150583	1.7787	-6.30597	0.0816216	8.53259e-08	0.395586	3.93421e-07	FALSE	TRUE	TRUE	TRUE	FALSE	TRUE	Species
Bacteria_Myxococcota_Polyangia_Haliangiales_Haliangiaceae_Haliangium_uncultured_bacterium	0.180534	-1.76209	0.0817908	0.158097	2.20726	-11.1456	0.0306244	4.4123e-17	0.202501	8.75278e-16	FALSE	TRUE	TRUE	TRUE	FALSE	TRUE	Species
Bacteria_Myxococcota_Polyangia_Nannocystales_Nannocystaceae_Nannocystis_	0.100264	-1.05278	0.070243	0.151041	1.42739	-6.97016	0.158329	2.09884e-09	0.587196	1.2179e-08	FALSE	TRUE	TRUE	TRUE	FALSE	TRUE	Species
Bacteria_Myxococcota_Polyangia_Polyangiales_BIrii41_BIrii41_	0.158727	-2.47907	0.0988684	0.167733	1.60544	-14.7798	0.11348	5.46106e-22	0.483991	2.74017e-20	FALSE	TRUE	TRUE	TRUE	FALSE	TRUE	Species
Bacteria_Myxococcota_Polyangia_Polyangiales_BIrii41_BIrii41_uncultured_bacterium	0.162434	-1.94613	0.0949549	0.168965	1.71065	-11.518	0.0921463	4.7915e-17	0.431872	9.28898e-16	FALSE	TRUE	TRUE	TRUE	FALSE	TRUE	Species
Bacteria_Myxococcota_Polyangia_Polyangiales_Polyangiaceae_Pajaroellobacter_	0.0580136	-0.389052	0.0600654	0.146063	0.96584	-2.66359	0.338867	0.0104335	0.870643	0.0272998	FALSE	TRUE	TRUE	TRUE	FALSE	TRUE	Species
Bacteria_Myxococcota_Polyangia_Polyangiales_Sandaracinaceae_uncultured_	0.0872146	-1.45174	0.101669	0.169578	0.857825	-8.56088	0.394293	4.23222e-12	0.947414	3.50494e-11	FALSE	TRUE	FALSE	TRUE	FALSE	TRUE	Species
Bacteria_Myxococcota_Polyangia_Polyangiales_Sandaracinaceae_uncultured_uncultured_bacterium	0.29412	-2.18813	0.0882822	0.173155	3.33159	-12.6368	0.00135737	4.69788e-20	0.0148441	1.43118e-18	TRUE	TRUE	FALSE	TRUE	FALSE	TRUE	Species
Bacteria_Nitrospirota_Nitrospiria_Nitrospirales_Nitrospiraceae_Nitrospira_	0.258171	-2.74643	0.0718558	0.151327	3.5929	-18.149	0.000768222	3.92879e-23	0.00889286	2.57789e-21	TRUE	TRUE	FALSE	TRUE	FALSE	TRUE	Species
Bacteria_Patescibacteria_Parcubacteria____	0.113283	-1.91862	0.0625645	0.146339	1.81066	-13.1107	0.0767275	3.8124e-17	0.38274	7.74281e-16	FALSE	TRUE	TRUE	TRUE	FALSE	TRUE	Species
Bacteria_Patescibacteria_Saccharimonadia_Saccharimonadales___	-0.110198	1.05522	0.03559	0.141084	-3.09631	7.47935	0.00509193	1.33403e-07	0.051099	5.98909e-07	FALSE	TRUE	TRUE	TRUE	FALSE	TRUE	Species
Bacteria_Patescibacteria_Saccharimonadia_Saccharimonadales_Saccharimonadales_Saccharimonadales_uncultured_bacterium	0.0607512	-0.529484	0.0651737	0.150189	0.932143	-3.52545	0.35461	0.000767701	0.894317	0.00230581	FALSE	TRUE	TRUE	TRUE	FALSE	TRUE	Species
Bacteria_Planctomycetota_Phycisphaerae_Phycisphaerales_Phycisphaeraceae_SM1A02_uncultured_bacterium	0.10745	-1.59055	0.0805491	0.156161	1.33397	-10.1853	0.188026	5.49256e-14	0.633936	6.0066e-13	FALSE	TRUE	TRUE	TRUE	FALSE	TRUE	Species
Bacteria_Planctomycetota_Phycisphaerae_Tepidisphaerales_WD2101_soil_group_WD2101_soil_group_uncultured_bacterium	0.194687	-1.22509	0.0984385	0.177007	1.97775	-6.92112	0.051582	1.23589e-09	0.290853	7.42404e-09	FALSE	TRUE	TRUE	TRUE	FALSE	TRUE	Species
Bacteria_Planctomycetota_Planctomycetes_Gemmatales_Gemmataceae_Fimbriiglobus_uncultured_bacterium	-0.318338	1.11488	0.0314015	0.14013	-10.1377	7.95605	5.90255e-10	4.71374e-08	1.36078e-08	2.31082e-07	TRUE	TRUE	FALSE	TRUE	FALSE	TRUE	Species
Bacteria_Planctomycetota_Planctomycetes_Gemmatales_Gemmataceae_Gemmata_uncultured_bacterium	0.209748	-1.12831	0.0916091	0.168927	2.2896	-6.67931	0.024821	3.50713e-09	0.173543	1.95528e-08	FALSE	TRUE	TRUE	TRUE	FALSE	TRUE	Species
Bacteria_Planctomycetota_Planctomycetes_Gemmatales_Gemmataceae_uncultured_	0.114304	-0.758668	0.0640456	0.14638	1.78473	-5.18285	0.0799234	3.34306e-06	0.391808	1.32634e-05	FALSE	TRUE	TRUE	TRUE	FALSE	TRUE	Species
Bacteria_Planctomycetota_Planctomycetes_Gemmatales_Gemmataceae_uncultured_uncultured_bacterium	0.20872	-1.45656	0.120022	0.195446	1.73902	-7.45247	0.0861904	1.39689e-10	0.410728	9.68737e-10	FALSE	TRUE	TRUE	TRUE	FALSE	TRUE	Species
Bacteria_Planctomycetota_Planctomycetes_Isosphaerales_Isosphaeraceae_Tundrisphaera_uncultured_bacterium	-0.485078	1.20975	0.039705	0.165228	-12.2171	7.32169	2.28301e-14	1.24804e-08	7.49002e-13	6.78077e-08	TRUE	TRUE	FALSE	TRUE	FALSE	TRUE	Species
Bacteria_Planctomycetota_Planctomycetes_Pirellulales_Pirellulaceae_Pir4_lineage_uncultured_bacterium	0.234281	-3.37411	0.125424	0.189046	1.86792	-17.8481	0.0659597	9.27401e-28	0.345176	1.58215e-25	FALSE	TRUE	FALSE	TRUE	FALSE	TRUE	Species
Bacteria_Planctomycetota_Planctomycetes_Pirellulales_Pirellulaceae_Pirellula_	0.152683	-3.09224	0.099163	0.167792	1.53971	-18.429	0.128639	4.58132e-27	0.525018	6.51311e-25	FALSE	TRUE	FALSE	TRUE	FALSE	TRUE	Species
Bacteria_Planctomycetota_Planctomycetes_Pirellulales_Pirellulaceae_Pirellula_uncultured_bacterium	0.167865	-2.37683	0.0866791	0.159546	1.93663	-14.8975	0.0569478	4.23985e-23	0.312116	2.58328e-21	FALSE	TRUE	FALSE	TRUE	FALSE	TRUE	Species
Bacteria_Planctomycetota_Planctomycetes_Pirellulales_Pirellulaceae_Rhodopirellula_uncultured_bacterium	0.0660036	-0.96935	0.0607634	0.144688	1.08624	-6.6996	0.282289	1.37263e-08	0.789483	7.38209e-08	FALSE	TRUE	TRUE	TRUE	FALSE	TRUE	Species
Bacteria_Planctomycetota_Planctomycetes_Pirellulales_Pirellulaceae_uncultured_	0.198652	-2.26447	0.115881	0.182199	1.71428	-12.4286	0.0912423	7.80609e-19	0.431093	2.01776e-17	FALSE	TRUE	FALSE	TRUE	FALSE	TRUE	Species
Bacteria_Planctomycetota_Planctomycetes_Pirellulales_Pirellulaceae_uncultured_metagenome	0.104532	-1.82101	0.0751297	0.152642	1.39135	-11.9299	0.169826	9.22754e-17	0.59658	1.63981e-15	FALSE	TRUE	TRUE	TRUE	FALSE	TRUE	Species
Bacteria_Planctomycetota_Planctomycetes_Pirellulales_Pirellulaceae_uncultured_uncultured_bacterium	0.0918372	-1.59288	0.106892	0.173678	0.859162	-9.17144	0.393788	6.92157e-13	0.947414	6.48802e-12	FALSE	TRUE	TRUE	TRUE	FALSE	TRUE	Species
Bacteria_Planctomycetota_Planctomycetes_Planctomycetales___	0.0834149	-1.18448	0.0745773	0.153344	1.1185	-7.72437	0.269562	1.16877e-09	0.772331	7.07066e-09	FALSE	TRUE	TRUE	TRUE	FALSE	TRUE	Species
Bacteria_Planctomycetota_Planctomycetes_Planctomycetales_Rubinisphaeraceae_Planctomicrobium_uncultured_bacterium	0.137247	-3.25042	0.098637	0.167335	1.39143	-19.4246	0.168988	2.71409e-28	0.59658	5.78779e-26	FALSE	TRUE	FALSE	TRUE	FALSE	TRUE	Species
Bacteria_Planctomycetota_Planctomycetes_Planctomycetales_Rubinisphaeraceae_SH-PL14_	0.1472	-1.75499	0.092835	0.164869	1.58561	-10.6448	0.118265	2.91129e-15	0.501889	3.8802e-14	FALSE	TRUE	TRUE	TRUE	FALSE	TRUE	Species
Bacteria_Planctomycetota_Planctomycetes_Planctomycetales_Rubinisphaeraceae_SH-PL14_uncultured_bacterium	0.174005	-2.12068	0.0921567	0.164795	1.88814	-12.8686	0.063472	1.54842e-19	0.338385	4.40266e-18	FALSE	TRUE	FALSE	TRUE	FALSE	TRUE	Species
Bacteria_Planctomycetota_Planctomycetes_Planctomycetales_uncultured_uncultured_	0.120486	-2.40328	0.0792168	0.154962	1.52097	-15.5088	0.133894	6.32766e-22	0.536204	2.99861e-20	FALSE	TRUE	TRUE	TRUE	FALSE	TRUE	Species
Bacteria_Planctomycetota_Planctomycetes_Planctomycetales_uncultured_uncultured_uncultured_bacterium	0.17769	-2.44226	0.115038	0.180076	1.54461	-13.5623	0.127371	1.73202e-20	0.524866	6.42354e-19	FALSE	TRUE	TRUE	TRUE	FALSE	TRUE	Species
Bacteria_Planctomycetota_Planctomycetes_uncultured_uncultured_uncultured_uncultured_bacterium	0.0583405	-1.08021	0.0571109	0.143799	1.02153	-7.51199	0.312588	2.04553e-09	0.825503	1.19509e-08	FALSE	TRUE	TRUE	TRUE	FALSE	TRUE	Species
Bacteria_Proteobacteria_Alphaproteobacteria____	0.260274	-1.17098	0.0756973	0.167066	3.43835	-7.00907	0.000884632	4.07555e-10	0.00979989	2.61387e-09	TRUE	TRUE	FALSE	TRUE	FALSE	TRUE	Species
Bacteria_Proteobacteria_Alphaproteobacteria_Acetobacterales_Acetobacteraceae__	0.366129	-1.58277	0.256898	0.308461	1.42519	-5.13118	0.156985	1.27899e-06	0.584754	5.34794e-06	FALSE	TRUE	TRUE	TRUE	FALSE	TRUE	Species
Bacteria_Proteobacteria_Alphaproteobacteria_Acetobacterales_Acetobacteraceae_Acidiphilium_uncultured_bacterium	-0.727292	1.68619	0.0373793	0.164281	-19.4571	10.2641	3.34149e-16	2.94735e-10	1.29559e-14	1.91915e-09	TRUE	TRUE	TRUE	TRUE	TRUE	TRUE	Species
Bacteria_Proteobacteria_Alphaproteobacteria_Acetobacterales_Acetobacteraceae_Gluconobacter_	0.449857	-4.00738	0.167195	0.223867	2.69062	-17.9008	0.00912015	2.14316e-26	0.0845596	2.6116e-24	FALSE	TRUE	TRUE	TRUE	FALSE	TRUE	Species
Bacteria_Proteobacteria_Alphaproteobacteria_Acetobacterales_Acetobacteraceae_Roseomonas_	-0.644734	1.75804	0.0720905	0.184266	-8.9434	9.54076	1.76139e-15	5.34694e-17	6.00987e-14	1.01354e-15	TRUE	TRUE	TRUE	TRUE	TRUE	TRUE	Species
Bacteria_Proteobacteria_Alphaproteobacteria_Acetobacterales_Acetobacteraceae_uncultured_	-0.258943	0.611429	0.0590913	0.167043	-4.38208	3.66032	6.55405e-05	0.00063658	0.00094756	0.0019393	TRUE	TRUE	FALSE	TRUE	FALSE	TRUE	Species
Bacteria_Proteobacteria_Alphaproteobacteria_Azospirillales_Azospirillaceae_Azospirillum_	-0.473488	1.33795	0.0323982	0.142842	-14.6146	9.36662	1.99093e-11	2.4209e-08	5.14624e-10	1.24399e-07	TRUE	TRUE	FALSE	TRUE	FALSE	TRUE	Species
Bacteria_Proteobacteria_Alphaproteobacteria_Caedibacterales_Caedibacteraceae_Caedibacter_	-0.223881	0.835506	0.0297089	0.153334	-7.53583	5.44893	6.86427e-08	1.17196e-05	1.30116e-06	4.45218e-05	TRUE	TRUE	FALSE	TRUE	FALSE	TRUE	Species
Bacteria_Proteobacteria_Alphaproteobacteria_Caulobacterales_Caulobacteraceae_Brevundimonas_	0.304263	-1.29625	0.111633	0.186735	2.72557	-6.94168	0.00738852	2.18498e-10	0.0711364	1.46755e-09	FALSE	TRUE	FALSE	TRUE	FALSE	TRUE	Species
Bacteria_Proteobacteria_Alphaproteobacteria_Caulobacterales_Caulobacteraceae_Phenylobacterium_	0.154677	-1.54932	0.0822635	0.156461	1.88026	-9.90228	0.064421	9.53001e-15	0.341311	1.14494e-13	FALSE	TRUE	TRUE	TRUE	FALSE	TRUE	Species
Bacteria_Proteobacteria_Alphaproteobacteria_Caulobacterales_Caulobacteraceae_uncultured_	0.146308	-0.944629	0.0629834	0.147242	2.32297	-6.4155	0.0237096	2.78896e-08	0.171392	1.42454e-07	FALSE	TRUE	TRUE	TRUE	FALSE	TRUE	Species
Bacteria_Proteobacteria_Alphaproteobacteria_Caulobacterales_Hyphomonadaceae_Hirschia_uncultured_bacterium	0.0957047	-1.31095	0.0873865	0.160214	1.09519	-8.18249	0.278122	3.87607e-11	0.780714	2.82589e-10	FALSE	TRUE	TRUE	TRUE	FALSE	TRUE	Species
Bacteria_Proteobacteria_Alphaproteobacteria_Dongiales_Dongiaceae_Dongia_	0.102788	-1.23456	0.0782648	0.154463	1.31333	-7.99259	0.194525	8.96698e-11	0.640654	6.32135e-10	FALSE	TRUE	TRUE	TRUE	FALSE	TRUE	Species
Bacteria_Proteobacteria_Alphaproteobacteria_Micropepsales_Micropepsaceae_uncultured_metagenome	0.0644022	-0.368198	0.0657572	0.147743	0.979394	-2.49215	0.332196	0.0161284	0.861288	0.0415636	FALSE	TRUE	TRUE	TRUE	FALSE	TRUE	Species
Bacteria_Proteobacteria_Alphaproteobacteria_Reyranellales_Reyranellaceae_Reyranella_	0.171875	-1.69846	0.0764935	0.153197	2.24692	-11.0868	0.0283361	3.72393e-16	0.191831	5.99341e-15	FALSE	TRUE	TRUE	TRUE	FALSE	TRUE	Species
Bacteria_Proteobacteria_Alphaproteobacteria_Reyranellales_Reyranellaceae_Reyranella_uncultured_bacterium	0.0970012	-1.84742	0.0466812	0.139597	2.07795	-13.2339	0.0424822	1.38629e-18	0.258838	3.37858e-17	FALSE	TRUE	TRUE	TRUE	FALSE	TRUE	Species
Bacteria_Proteobacteria_Alphaproteobacteria_Rhizobiales___	0.105473	-1.74699	0.0900022	0.162038	1.17189	-10.7813	0.246033	1.77433e-15	0.728701	2.5225e-14	FALSE	TRUE	TRUE	TRUE	FALSE	TRUE	Species
Bacteria_Proteobacteria_Alphaproteobacteria_Rhizobiales_A0839_A0839_uncultured_bacterium	0.0777695	-1.15341	0.0646271	0.147331	1.20336	-7.82865	0.234865	4.59523e-10	0.707913	2.92517e-09	FALSE	TRUE	TRUE	TRUE	FALSE	TRUE	Species
Bacteria_Proteobacteria_Alphaproteobacteria_Rhizobiales_Beijerinckiaceae__	-0.561176	1.2005	0.0504201	0.158706	-11.13	7.5643	1.74494e-15	5.57988e-10	6.00987e-14	3.49973e-09	TRUE	TRUE	TRUE	TRUE	TRUE	TRUE	Species
Bacteria_Proteobacteria_Alphaproteobacteria_Rhizobiales_Beijerinckiaceae_Methylobacterium-Methylorubrum_	-1.37937	2.97833	0.109543	0.213235	-12.592	13.9674	3.58015e-25	8.23931e-29	2.18134e-23	2.34271e-26	TRUE	TRUE	TRUE	TRUE	TRUE	TRUE	Species
Bacteria_Proteobacteria_Alphaproteobacteria_Rhizobiales_Beijerinckiaceae_uncultured_uncultured_bacterium	-0.795764	1.45178	0.0424688	0.163331	-18.7376	8.88857	5.47696e-24	8.64727e-12	3.11456e-22	6.8923e-11	TRUE	TRUE	TRUE	TRUE	TRUE	TRUE	Species
Bacteria_Proteobacteria_Alphaproteobacteria_Rhizobiales_Devosiaceae_Devosia_	0.241749	-0.891984	0.109459	0.209656	2.20857	-4.25451	0.0289987	4.03263e-05	0.193249	0.000141557	FALSE	TRUE	TRUE	TRUE	FALSE	TRUE	Species
Bacteria_Proteobacteria_Alphaproteobacteria_Rhizobiales_Hyphomicrobiaceae_Hyphomicrobium_uncultured_bacterium	0.0933329	-1.08261	0.0459238	0.139651	2.03234	-7.75227	0.0493438	2.88952e-09	0.2829	1.64317e-08	FALSE	TRUE	TRUE	TRUE	FALSE	TRUE	Species
Bacteria_Proteobacteria_Alphaproteobacteria_Rhizobiales_Methyloligellaceae_uncultured_uncultured_bacterium	0.155001	-1.39885	0.0683518	0.148213	2.2677	-9.43814	0.0270243	2.14317e-13	0.184414	2.17634e-12	FALSE	TRUE	TRUE	TRUE	FALSE	TRUE	Species
Bacteria_Proteobacteria_Alphaproteobacteria_Rhizobiales_Methylopilaceae_Methylopila_	-1.70184	2.03104	0.0314329	0.148084	-54.142	13.7154	2.76998e-22	2.62947e-11	1.24358e-20	1.99036e-10	TRUE	TRUE	TRUE	TRUE	TRUE	TRUE	Species
Bacteria_Proteobacteria_Alphaproteobacteria_Rhizobiales_Rhizobiaceae__	-0.199659	0.480893	0.100411	0.201759	-1.98841	2.3835	0.0486616	0.0184528	0.2829	0.0471266	FALSE	TRUE	TRUE	TRUE	FALSE	TRUE	Species
Bacteria_Proteobacteria_Alphaproteobacteria_Rhizobiales_Rhizobiaceae_Allorhizobium-Neorhizobium-Pararhizobium-Rhizobium_	-0.655444	1.80431	0.122934	0.236281	-5.3317	7.63626	2.89064e-07	1.26949e-12	5.24621e-06	1.128e-11	TRUE	TRUE	TRUE	TRUE	TRUE	TRUE	Species
Bacteria_Proteobacteria_Alphaproteobacteria_Rhizobiales_Rhizobiaceae_Aureimonas_	-1.56551	2.52377	0.0676348	0.181958	-23.1465	13.8701	1.647e-41	7.53824e-25	2.34149e-39	7.14458e-23	TRUE	TRUE	TRUE	TRUE	TRUE	TRUE	Species
Bacteria_Proteobacteria_Alphaproteobacteria_Rhizobiales_Rhizobiaceae_Mesorhizobium_	0.180537	-1.1202	0.0725547	0.159032	2.48829	-7.04389	0.0149128	5.84247e-10	0.121148	3.63769e-09	FALSE	TRUE	FALSE	TRUE	FALSE	TRUE	Species
Bacteria_Proteobacteria_Alphaproteobacteria_Rhizobiales_Rhizobiaceae_Ochrobactrum_	-0.867657	1.97508	0.0945101	0.226094	-9.18057	8.73566	1.08986e-13	7.23556e-13	3.2057e-12	6.70863e-12	TRUE	TRUE	TRUE	TRUE	TRUE	TRUE	Species
Bacteria_Proteobacteria_Alphaproteobacteria_Rhizobiales_Xanthobacteraceae__	0.113458	-1.03696	0.0881614	0.160391	1.28693	-6.4652	0.202826	1.69273e-08	0.651729	8.96833e-08	FALSE	TRUE	TRUE	TRUE	FALSE	TRUE	Species
Bacteria_Proteobacteria_Alphaproteobacteria_Rhizobiales_Xanthobacteraceae_Azorhizobium_	-2.14659	2.55931	NA	0.191231	NA	13.3833	1	4.14257e-15	1	5.35395e-14	FALSE	TRUE	FALSE	TRUE	FALSE	TRUE	Species
Bacteria_Proteobacteria_Alphaproteobacteria_Rhizobiales_Xanthobacteraceae_Bradyrhizobium_	0.0858803	-0.671399	0.0860015	0.160085	0.998591	-4.19402	0.322141	9.4978e-05	0.848105	0.000322774	FALSE	TRUE	TRUE	TRUE	FALSE	TRUE	Species
Bacteria_Proteobacteria_Alphaproteobacteria_Rhizobiales_Xanthobacteraceae_Pseudolabrys_uncultured_bacterium	0.12211	-1.2723	0.0585874	0.14514	2.08424	-8.76601	0.0439124	1.1618e-10	0.263784	8.12307e-10	FALSE	TRUE	TRUE	TRUE	FALSE	TRUE	Species
Bacteria_Proteobacteria_Alphaproteobacteria_Rhizobiales_Xanthobacteraceae_Tardiphaga_	-0.259715	0.800345	0.0495042	0.158778	-5.24634	5.04065	9.70447e-06	1.76568e-05	0.000145226	6.6058e-05	TRUE	TRUE	FALSE	TRUE	FALSE	TRUE	Species
Bacteria_Proteobacteria_Alphaproteobacteria_Rhizobiales_Xanthobacteraceae_uncultured_	0.201044	-2.15677	0.0787199	0.153479	2.55391	-14.0526	0.012769	2.52642e-22	0.111831	1.3469e-20	FALSE	TRUE	FALSE	TRUE	FALSE	TRUE	Species
Bacteria_Proteobacteria_Alphaproteobacteria_Rhizobiales_Xanthobacteraceae_uncultured_uncultured_bacterium	0.10213	-0.765278	0.0515835	0.140914	1.97989	-5.43083	0.0535877	1.93387e-06	0.29876	7.85521e-06	FALSE	TRUE	TRUE	TRUE	FALSE	TRUE	Species
Bacteria_Proteobacteria_Alphaproteobacteria_Rhodobacterales_Rhodobacteraceae__	0.15466	-0.492983	0.101933	0.191352	1.51726	-2.57632	0.131628	0.0111027	0.532711	0.0289621	FALSE	TRUE	FALSE	TRUE	FALSE	TRUE	Species
Bacteria_Proteobacteria_Alphaproteobacteria_Rhodobacterales_Rhodobacteraceae_Paracoccus_	-0.261144	1.0206	0.106628	0.212183	-2.44912	4.80998	0.0159441	4.96885e-06	0.125929	1.95319e-05	FALSE	TRUE	TRUE	TRUE	FALSE	TRUE	Species
Bacteria_Proteobacteria_Alphaproteobacteria_Rhodobacterales_Rhodobacteraceae_Rubellimicrobium_uncultured_bacterium	-0.407737	0.691731	0.0328533	0.14693	-12.4108	4.7079	2.92963e-10	0.000175389	6.9416e-09	0.000568849	TRUE	TRUE	TRUE	TRUE	TRUE	TRUE	Species
Bacteria_Proteobacteria_Alphaproteobacteria_Rhodobacterales_Rhodobacteraceae_uncultured_	0.0652794	-1.35342	0.0473481	0.138885	1.37871	-9.74489	0.174246	4.71352e-13	0.601749	4.46737e-12	FALSE	TRUE	TRUE	TRUE	FALSE	TRUE	Species
Bacteria_Proteobacteria_Alphaproteobacteria_Rhodospirillales_uncultured_uncultured_uncultured_bacterium	0.0969071	-1.8214	0.0669391	0.146897	1.44769	-12.3992	0.152585	1.13182e-18	0.583905	2.83953e-17	FALSE	TRUE	TRUE	TRUE	FALSE	TRUE	Species
Bacteria_Proteobacteria_Alphaproteobacteria_Rickettsiales_Rickettsiaceae__	-1.06452	2.29965	0.0282299	0.158357	-37.709	14.5219	1.48126e-23	1.0878e-13	7.43242e-22	1.12781e-12	TRUE	TRUE	TRUE	TRUE	TRUE	TRUE	Species
Bacteria_Proteobacteria_Alphaproteobacteria_Rickettsiales_SM2D12_SM2D12_	0.0692106	0.365032	0.0676676	0.147807	1.0228	2.46965	0.310577	0.0164369	0.825503	0.042231	FALSE	TRUE	TRUE	TRUE	FALSE	TRUE	Species
Bacteria_Proteobacteria_Alphaproteobacteria_Sphingomonadales_Sphingomonadaceae_Altererythrobacter_	0.189452	-1.59798	0.0882549	0.170144	2.14665	-9.3919	0.0345725	6.39977e-15	0.223412	7.91159e-14	FALSE	TRUE	FALSE	TRUE	FALSE	TRUE	Species
Bacteria_Proteobacteria_Alphaproteobacteria_Sphingomonadales_Sphingomonadaceae_Novosphingobium_	-0.354475	1.08575	0.0937794	0.228778	-3.77989	4.74588	0.000219766	4.51379e-06	0.00284031	1.78253e-05	TRUE	TRUE	FALSE	TRUE	FALSE	TRUE	Species
Bacteria_Proteobacteria_Alphaproteobacteria_Sphingomonadales_Sphingomonadaceae_Sphingomonas_	-0.523354	1.37546	0.108359	0.222691	-4.82982	6.17653	2.99394e-06	4.54116e-09	4.91121e-05	2.51533e-08	TRUE	TRUE	TRUE	TRUE	TRUE	TRUE	Species
Bacteria_Proteobacteria_Alphaproteobacteria_Sphingomonadales_Sphingomonadaceae_Sphingomonas_uncultured_bacterium	0.177	-0.695358	0.107252	0.194977	1.65031	-3.56637	0.10139	0.000513853	0.455186	0.00158237	FALSE	TRUE	TRUE	TRUE	FALSE	TRUE	Species
Bacteria_Proteobacteria_Alphaproteobacteria_Sphingomonadales_Sphingomonadaceae_Sphingopyxis_	0.136166	-1.13216	0.0836965	0.156194	1.6269	-7.2484	0.10746	1.79616e-10	0.46612	1.2257e-09	FALSE	TRUE	FALSE	TRUE	FALSE	TRUE	Species
Bacteria_Proteobacteria_Gammaproteobacteria____	0.293273	-2.00742	0.12552	0.190629	2.33646	-10.5305	0.0219701	9.02516e-17	0.163731	1.63797e-15	FALSE	TRUE	TRUE	TRUE	FALSE	TRUE	Species
Bacteria_Proteobacteria_Gammaproteobacteria_Burkholderiales_Alcaligenaceae_Verticiella_	0.00443095	-0.456247	0.0738234	0.15293	0.060021	-2.98337	0.952353	0.00421757	1	0.0116051	FALSE	TRUE	TRUE	TRUE	FALSE	TRUE	Species
Bacteria_Proteobacteria_Gammaproteobacteria_Burkholderiales_Comamonadaceae__	-0.460686	1.18006	0.117513	0.242907	-3.92031	4.85806	0.000128571	2.70009e-06	0.00171362	1.08131e-05	TRUE	TRUE	TRUE	TRUE	TRUE	TRUE	Species
Bacteria_Proteobacteria_Gammaproteobacteria_Burkholderiales_Comamonadaceae_Polaromonas_	-0.607674	1.41498	0.0928768	0.202256	-6.54279	6.99599	1.04438e-08	1.64666e-09	2.07175e-07	9.82241e-09	TRUE	TRUE	FALSE	TRUE	FALSE	TRUE	Species
Bacteria_Proteobacteria_Gammaproteobacteria_Burkholderiales_Comamonadaceae_Rhizobacter_	0.185733	-1.16773	0.0787055	0.156251	2.35985	-7.47341	0.0209958	1.4684e-10	0.159906	1.01012e-09	FALSE	TRUE	TRUE	TRUE	FALSE	TRUE	Species
Bacteria_Proteobacteria_Gammaproteobacteria_Burkholderiales_Comamonadaceae_Variovorax_	0.0931846	-0.52484	0.0805204	0.15469	1.15728	-3.39285	0.25029	0.00103847	0.736197	0.00307574	FALSE	TRUE	FALSE	TRUE	FALSE	TRUE	Species
Bacteria_Proteobacteria_Gammaproteobacteria_Burkholderiales_Oxalobacteraceae__	0.102843	-0.454636	0.0750378	0.151825	1.37055	-2.99448	0.175091	0.00384919	0.602229	0.0106603	FALSE	TRUE	TRUE	TRUE	FALSE	TRUE	Species
Bacteria_Proteobacteria_Gammaproteobacteria_Burkholderiales_Oxalobacteraceae_Duganella_	0.0703774	0.56509	0.117576	0.180145	0.598571	3.13686	0.551171	0.00239946	1	0.00675491	FALSE	TRUE	FALSE	TRUE	FALSE	TRUE	Species
Bacteria_Proteobacteria_Gammaproteobacteria_Burkholderiales_SC-I-84_SC-I-84_	0.13551	-1.84588	0.0636782	0.146687	2.12805	-12.5838	0.0383879	5.76809e-17	0.237282	1.0696e-15	FALSE	TRUE	TRUE	TRUE	FALSE	TRUE	Species
Bacteria_Proteobacteria_Gammaproteobacteria_Burkholderiales_TRA3-20_TRA3-20_uncultured_bacterium	0.148049	-1.86225	0.0818199	0.1573	1.80945	-11.8389	0.0765177	5.55101e-16	0.38274	8.60912e-15	FALSE	TRUE	TRUE	TRUE	FALSE	TRUE	Species
Bacteria_Proteobacteria_Gammaproteobacteria_Cellvibrionales_Cellvibrionaceae__	0.0941274	-2.70475	0.125507	0.187798	0.749979	-14.4024	0.456299	8.21731e-21	1	3.18607e-19	FALSE	TRUE	TRUE	TRUE	FALSE	TRUE	Species
Bacteria_Proteobacteria_Gammaproteobacteria_Diplorickettsiales_Diplorickettsiaceae_Aquicella_uncultured_bacterium	0.138034	-2.40017	0.0756431	0.15314	1.8248	-15.6731	0.0737773	2.40862e-21	0.374596	1.02728e-19	FALSE	TRUE	TRUE	TRUE	FALSE	TRUE	Species
Bacteria_Proteobacteria_Gammaproteobacteria_Diplorickettsiales_Diplorickettsiaceae_Rickettsiella_	0.0566447	-1.11039	0.135907	0.195807	0.41679	-5.67083	0.677921	2.06562e-07	1	9.17694e-07	FALSE	TRUE	FALSE	TRUE	FALSE	TRUE	Species
Bacteria_Proteobacteria_Gammaproteobacteria_Enterobacterales___	-0.86859	1.92365	0.139902	0.316772	-6.20854	6.07268	7.12561e-09	1.37603e-08	1.48247e-07	7.38209e-08	TRUE	TRUE	TRUE	TRUE	TRUE	TRUE	Species
Bacteria_Proteobacteria_Gammaproteobacteria_Enterobacterales_Enterobacteriaceae__	-0.935548	2.27223	0.136463	0.30143	-6.85568	7.53818	1.89321e-10	4.75462e-12	4.61401e-09	3.86257e-11	TRUE	TRUE	TRUE	TRUE	TRUE	TRUE	Species
Bacteria_Proteobacteria_Gammaproteobacteria_Enterobacterales_Enterobacteriaceae_Kosakonia_	-2.44859	2.62057	0.0140938	0.230857	-173.736	11.3515	6.69288e-48	1.42809e-12	1.1418e-45	1.25584e-11	TRUE	TRUE	TRUE	TRUE	TRUE	TRUE	Species
Bacteria_Proteobacteria_Gammaproteobacteria_Enterobacterales_Erwiniaceae__	-0.597838	1.1506	0.0860041	0.278295	-6.95127	4.13445	1.14571e-09	9.18004e-05	2.50588e-08	0.000313223	TRUE	TRUE	TRUE	TRUE	TRUE	TRUE	Species
Bacteria_Proteobacteria_Gammaproteobacteria_Enterobacterales_Erwiniaceae_Erwinia_	0.0643253	0.490985	0.0921645	0.162646	0.69794	3.01873	0.487594	0.00357152	1	0.00992348	FALSE	TRUE	TRUE	TRUE	FALSE	TRUE	Species
Bacteria_Proteobacteria_Gammaproteobacteria_Legionellales_Legionellaceae_Legionella_uncultured_bacterium	0.106628	-1.25476	0.0652508	0.146564	1.63412	-8.56121	0.10765	7.07395e-12	0.46612	5.69253e-11	FALSE	TRUE	TRUE	TRUE	FALSE	TRUE	Species
Bacteria_Proteobacteria_Gammaproteobacteria_Oceanospirillales_Pseudohongiellaceae_BIyi10_	0.0872409	-1.63826	0.0791505	0.154921	1.10221	-10.5748	0.275083	5.80094e-15	0.780714	7.27677e-14	FALSE	TRUE	TRUE	TRUE	FALSE	TRUE	Species
Bacteria_Proteobacteria_Gammaproteobacteria_Pseudomonadales_Pseudomonadaceae_Pseudomonas_	0.353204	-1.38566	0.140207	0.245555	2.51916	-5.64298	0.0128481	8.49689e-08	0.111831	3.93421e-07	FALSE	TRUE	FALSE	TRUE	FALSE	TRUE	Species
Bacteria_Proteobacteria_Gammaproteobacteria_Pseudomonadales_Pseudomonadaceae_Pseudomonas_uncultured_bacterium	-1.03969	3.04142	0.0498056	0.177573	-20.875	17.1277	3.3297e-20	1.12633e-17	1.42012e-18	2.46349e-16	TRUE	TRUE	TRUE	TRUE	TRUE	TRUE	Species
Bacteria_Proteobacteria_Gammaproteobacteria_R7C24_R7C24_R7C24_	0.0671361	-1.62185	0.0682221	0.149691	0.984082	-10.8346	0.33058	7.16707e-14	0.85971	7.64188e-13	FALSE	TRUE	TRUE	TRUE	FALSE	TRUE	Species
Bacteria_Proteobacteria_Gammaproteobacteria_R7C24_R7C24_R7C24_uncultured_bacterium	0.175083	-1.58402	0.0667842	0.148283	2.62162	-10.6824	0.0112959	4.97288e-15	0.102504	6.33114e-14	FALSE	TRUE	TRUE	TRUE	FALSE	TRUE	Species
Bacteria_Proteobacteria_Gammaproteobacteria_Xanthomonadales_Rhodanobacteraceae_Luteibacter_	0.129647	-2.3299	0.10272	0.170887	1.26214	-13.6342	0.212224	2.77809e-19	0.667996	7.64424e-18	FALSE	TRUE	TRUE	TRUE	FALSE	TRUE	Species
Bacteria_Proteobacteria_Gammaproteobacteria_Xanthomonadales_Xanthomonadaceae_Lysobacter_	0.113011	-0.923686	0.0859466	0.166492	1.3149	-5.54792	0.193633	7.17478e-07	0.640189	3.07542e-06	FALSE	TRUE	TRUE	TRUE	FALSE	TRUE	Species
Bacteria_Proteobacteria_Gammaproteobacteria_Xanthomonadales_Xanthomonadaceae_Stenotrophomonas_	0.193538	-0.640118	0.140757	0.270378	1.37498	-2.36749	0.171351	0.019287	0.59658	0.0491099	FALSE	TRUE	TRUE	TRUE	FALSE	TRUE	Species
Bacteria_Proteobacteria_Gammaproteobacteria_Xanthomonadales_Xanthomonadaceae_Xanthomonas_	-0.415688	0.871407	0.0878096	0.203661	-4.73397	4.27872	6.97825e-06	4.18965e-05	0.000106294	0.000145868	TRUE	TRUE	TRUE	TRUE	TRUE	TRUE	Species
Bacteria_SAR324_clade(Marine_group_B)_SAR324_clade(Marine_group_B)_SAR324_clade(Marine_group_B)_SAR324_clade(Marine_group_B)_SAR324_clade(Marine_group_B)_uncultured_bacterium	0.116082	-1.0491	0.0892369	0.161296	1.30082	-6.50418	0.198463	1.98398e-08	0.64771	1.03824e-07	FALSE	TRUE	TRUE	TRUE	FALSE	TRUE	Species
Bacteria_Sumerlaeota_Sumerlaeia_Sumerlaeales_Sumerlaeaceae_Sumerlaea_uncultured_bacterium	0.138832	-1.57767	0.068834	0.149767	2.01691	-10.5341	0.0481118	2.34587e-15	0.2829	3.23513e-14	FALSE	TRUE	TRUE	TRUE	FALSE	TRUE	Species
Bacteria_Verrucomicrobiota_Chlamydiae_Chlamydiales___	0.118174	-1.93709	0.0717278	0.151583	1.64753	-12.7791	0.106574	2.07779e-16	0.46612	3.4752e-15	FALSE	TRUE	TRUE	TRUE	FALSE	TRUE	Species
Bacteria_Verrucomicrobiota_Chlamydiae_Chlamydiales_cvE6_cvE6_	0.100839	-1.43601	0.0698763	0.150524	1.4431	-9.54012	0.156073	2.7961e-12	0.583905	2.38508e-11	FALSE	TRUE	TRUE	TRUE	FALSE	TRUE	Species
Bacteria_Verrucomicrobiota_Chlamydiae_Chlamydiales_Parachlamydiaceae__	0.0858151	-0.789914	0.0734928	0.150934	1.16767	-5.23349	0.247342	2.02813e-06	0.730044	8.19904e-06	FALSE	TRUE	TRUE	TRUE	FALSE	TRUE	Species
Bacteria_Verrucomicrobiota_Chlamydiae_Chlamydiales_Simkaniaceae_uncultured_	0.0895783	-1.92819	0.0722498	0.152075	1.23984	-12.6792	0.221917	5.98489e-16	0.678906	9.11627e-15	FALSE	TRUE	TRUE	TRUE	FALSE	TRUE	Species
Bacteria_Verrucomicrobiota_Verrucomicrobiae_Chthoniobacterales_01D2Z36_01D2Z36_	0.0295094	-0.472569	0.0569806	0.143316	0.517885	-3.2974	0.606917	0.0018419	1	0.00529003	FALSE	TRUE	TRUE	TRUE	FALSE	TRUE	Species
Bacteria_Verrucomicrobiota_Verrucomicrobiae_Chthoniobacterales_Chthoniobacteraceae_Chthoniobacter_metagenome	0.109863	-0.572767	0.0808614	0.156664	1.35866	-3.65604	0.179702	0.000566677	0.6107	0.00173876	FALSE	TRUE	TRUE	TRUE	FALSE	TRUE	Species
Bacteria_Verrucomicrobiota_Verrucomicrobiae_Chthoniobacterales_Terrimicrobiaceae_Terrimicrobium_uncultured_bacterium	0.103934	-0.865352	0.0810054	0.155508	1.28305	-5.56469	0.204176	5.74885e-07	0.651729	2.47665e-06	FALSE	TRUE	TRUE	TRUE	FALSE	TRUE	Species
Bacteria_Verrucomicrobiota_Verrucomicrobiae_Opitutales_Opitutaceae__	0.0849199	-2.46772	0.0713665	0.150511	1.18991	-16.3956	0.239384	2.07504e-22	0.717351	1.18e-20	FALSE	TRUE	TRUE	TRUE	FALSE	TRUE	Species
Bacteria_Verrucomicrobiota_Verrucomicrobiae_Opitutales_Opitutaceae_Lacunisphaera_	0.0853672	-2.19771	0.0923433	0.162866	0.924455	-13.494	0.358722	2.20378e-20	0.894317	7.83259e-19	FALSE	TRUE	FALSE	TRUE	FALSE	TRUE	Species
Bacteria_Verrucomicrobiota_Verrucomicrobiae_Opitutales_Opitutaceae_Opitutus_	0.102706	-1.53236	0.0713466	0.150596	1.43953	-10.1753	0.155993	5.68488e-14	0.583905	6.13823e-13	FALSE	TRUE	TRUE	TRUE	FALSE	TRUE	Species
Bacteria_Verrucomicrobiota_Verrucomicrobiae_Pedosphaerales_Pedosphaeraceae_Pedosphaeraceae_	0.0948253	-1.51677	0.0784644	0.154586	1.20851	-9.81177	0.23202	1.0974e-13	0.70182	1.12781e-12	FALSE	TRUE	TRUE	TRUE	FALSE	TRUE	Species
Bacteria_Verrucomicrobiota_Verrucomicrobiae_Verrucomicrobiales_Rubritaleaceae_Luteolibacter_	0.17536	-2.1965	0.0957276	0.167555	1.83187	-13.1091	0.0707885	2.06805e-21	0.365414	9.28444e-20	FALSE	TRUE	FALSE	TRUE	FALSE	TRUE	Species
Bacteria_Verrucomicrobiota_Verrucomicrobiae_Verrucomicrobiales_Rubritaleaceae_Luteolibacter_uncultured_bacterium	0.195167	-1.41449	0.115907	0.194269	1.68382	-7.28111	0.0952748	7.10361e-11	0.436932	5.09192e-10	FALSE	TRUE	FALSE	TRUE	FALSE	TRUE	Species
Bacteria_Verrucomicrobiota_Verrucomicrobiae_Verrucomicrobiales_Verrucomicrobiaceae_Roseimicrobium_	0.0783117	-0.387366	0.0554692	0.142802	1.41181	-2.7126	0.164736	0.00935952	0.59291	0.024794	FALSE	TRUE	TRUE	TRUE	FALSE	TRUE	Species
Bacteria_Verrucomicrobiota_Verrucomicrobiae_Verrucomicrobiales_Verrucomicrobiaceae_Roseimicrobium_uncultured_bacterium	0.123107	-1.48418	0.0730617	0.151695	1.68498	-9.78401	0.098103	2.7011e-13	0.445116	2.64832e-12	FALSE	TRUE	TRUE	TRUE	FALSE	TRUE	Species
Bacteria_Verrucomicrobiota_Verrucomicrobiae_Verrucomicrobiales_Verrucomicrobiaceae_uncultured_	0.193503	-2.45982	0.0779312	0.152943	2.483	-16.0832	0.0153261	1.06321e-25	0.122179	1.13365e-23	FALSE	TRUE	FALSE	TRUE	FALSE	TRUE	Species
Bacteria_Verrucomicrobiota_Verrucomicrobiae_Verrucomicrobiales_Verrucomicrobiaceae_uncultured_uncultured_bacterium	0.103231	-0.568373	0.0727588	0.153165	1.41882	-3.71086	0.16052	0.00041814	0.588168	0.00130173	FALSE	TRUE	TRUE	TRUE	FALSE	TRUE	Species
Eukaryota_Basidiomycota_Ustilaginomycetes_Ustilaginales_Ustilaginaceae__	-1.28415	1.02376	NA	0.176919	NA	5.7866	1	1.80878e-06	1	7.38223e-06	FALSE	TRUE	FALSE	TRUE	FALSE	TRUE	Species
Unassigned______	-0.561656	1.56876	0.116672	0.208695	-4.81399	7.51697	3.07614e-06	2.37684e-12	4.95084e-05	2.06882e-11	TRUE	TRUE	TRUE	TRUE	TRUE	TRUE	Species
d1bc99c5ce7aca2ee90eabe28a2234c1	-0.629149	0.779672	0.0337246	0.171745	-18.6555	4.53971	5.9001e-17	0.000104899	1.24183e-15	0.000713314	TRUE	TRUE	TRUE	TRUE	TRUE	TRUE	ASV
6a144a0429b694b42146f139bcacfaa5	-1.58269	2.00205	0.0358471	0.192645	-44.1511	10.3924	6.92633e-54	5.6595e-16	6.12288e-52	2.5015e-14	TRUE	TRUE	TRUE	TRUE	TRUE	TRUE	ASV
92189dd8f473e43cc2615844b1dc48f2	0.18112	-1.29311	0.0990143	0.166651	1.82923	-7.75941	0.0709133	1.83448e-11	0.471334	3.45039e-10	FALSE	TRUE	FALSE	TRUE	FALSE	TRUE	ASV
178401e1e0bdd57a77350ee0a2675c86	-0.715135	0.991853	0.0366607	0.162449	-19.5068	6.10562	5.58085e-23	2.56684e-07	1.49499e-21	2.43988e-06	TRUE	TRUE	TRUE	TRUE	TRUE	TRUE	ASV
420045e191c55d0bead5747812515230	-1.79165	2.17008	0.0295194	0.200554	-60.6941	10.8204	1.15578e-50	4.96854e-15	9.28827e-49	1.56864e-13	TRUE	TRUE	TRUE	TRUE	TRUE	TRUE	ASV
0bced7f24338108969b842e139084e1f	-0.533774	0.700069	0.0361551	0.153229	-14.7635	4.56879	7.76852e-16	6.92619e-05	1.52608e-14	0.000482106	TRUE	TRUE	TRUE	TRUE	TRUE	TRUE	ASV
1ee68035ffc9dbd25480655c141e1be7	0.0695378	-1.72159	0.0702704	0.150459	0.989574	-11.4423	0.32745	3.47298e-15	1	1.22805e-13	FALSE	TRUE	TRUE	TRUE	FALSE	TRUE	ASV
05627b35409be18bfd76985b5129f013	0.113539	-2.00268	0.0492808	0.139429	2.30392	-14.3635	0.0251776	6.49439e-20	0.204192	8.20148e-18	FALSE	TRUE	TRUE	TRUE	FALSE	TRUE	ASV
5a1ac9a86b12d57ca2f19985f55f52ff	0.0719018	-1.4647	0.0480359	0.139813	1.49683	-10.4761	0.141418	1.18697e-13	0.811777	3.08611e-12	FALSE	TRUE	TRUE	TRUE	FALSE	TRUE	ASV
c7ec80af1d984fddec04831296fd65a5	0.1388	-0.822198	0.0839196	0.162708	1.65397	-5.05321	0.103357	4.3513e-06	0.638932	3.66338e-05	FALSE	TRUE	TRUE	TRUE	FALSE	TRUE	ASV
249203e3f77a24b92cbdf749cf6c553a	-0.713208	0.54402	NA	0.201671	NA	2.69755	1	0.00909284	1	0.0499259	FALSE	TRUE	FALSE	TRUE	FALSE	TRUE	ASV
d08c46993ca44baf13a21e62005cdde5	-0.534343	0.545935	0.0274727	0.161431	-19.45	3.38184	1.47015e-18	0.00201764	3.24904e-17	0.0118906	TRUE	TRUE	TRUE	TRUE	TRUE	TRUE	ASV
587ed01b209e01c80adf87a938dcf10d	-0.258252	0.449097	0.0316254	0.150566	-8.16598	2.98273	6.90797e-10	0.00496796	1.1522e-08	0.0281518	TRUE	TRUE	FALSE	TRUE	FALSE	TRUE	ASV
2617673dda1e5a4bd36f77224281d75c	0.141857	-0.656771	0.0287788	0.14468	4.92922	-4.53949	7.08526e-05	0.000178938	0.000921084	0.00118933	TRUE	TRUE	FALSE	TRUE	FALSE	TRUE	ASV
7c95e987c206eef1f0be34c8e8b3b12c	-0.659113	0.687746	0.0226684	0.165446	-29.0762	4.15693	6.48862e-22	0.000291851	1.63884e-20	0.00188319	TRUE	TRUE	TRUE	TRUE	TRUE	TRUE	ASV
f7e75337c2baaabcd5c9cbfa83ce5ef1	-0.941706	1.23252	0.0286363	0.220326	-32.885	5.59409	1.20928e-39	6.03191e-07	6.28823e-38	5.61285e-06	TRUE	TRUE	TRUE	TRUE	TRUE	TRUE	ASV
457fceb4a0cbeb80ce8b0ccc428cdad3	-1.25923	1.40596	0.0251301	0.175343	-50.1085	8.01832	2.02531e-55	2.02972e-11	2.23796e-53	3.66178e-10	TRUE	TRUE	TRUE	TRUE	TRUE	TRUE	ASV
3b965650dca2c339ef7e4fb555e88283	0.149164	-0.971963	0.054518	0.142356	2.73605	-6.82769	0.00880591	1.65291e-08	0.0816669	1.76044e-07	FALSE	TRUE	TRUE	TRUE	FALSE	TRUE	ASV
7bfa7582156c882bb0c1de44aaaf7a3c	-2.19466	2.58966	0.0214152	0.213246	-102.481	12.144	6.01443e-56	5.96071e-16	7.59536e-54	2.50918e-14	TRUE	TRUE	TRUE	TRUE	TRUE	TRUE	ASV
cee9ade29a61d7669cc2710549611c53	0.0550805	-1.31452	0.0773502	0.155438	0.712092	-8.45685	0.480084	7.5281e-11	1	1.23238e-09	FALSE	TRUE	TRUE	TRUE	FALSE	TRUE	ASV
94650d81f3f14b948edfadca3ca7b166	0.0568256	0.735384	0.107426	0.172913	0.528977	4.2529	0.598427	6.16638e-05	1	0.000432626	FALSE	TRUE	FALSE	TRUE	FALSE	TRUE	ASV
06a393c94e2fb89dc126fa9ac56a7145	0.157592	-1.13076	0.0803185	0.153281	1.96209	-7.37702	0.0530629	1.05457e-10	0.369351	1.58874e-09	FALSE	TRUE	FALSE	TRUE	FALSE	TRUE	ASV
f26569ffbf57f445f90ff02ae6ca2285	0.013211	0.779269	0.0897021	0.161842	0.147277	4.815	0.883452	1.19235e-05	1	9.32774e-05	FALSE	TRUE	TRUE	TRUE	FALSE	TRUE	ASV
1f23f702c272546c7a741f770101aba9	0.145554	-2.54762	0.0818782	0.157716	1.77768	-16.1532	0.0823679	4.10816e-20	0.531478	6.05269e-18	FALSE	TRUE	TRUE	TRUE	FALSE	TRUE	ASV
e59328c158493f6b08e132378887ad8d	-1.76681	1.88425	0.0150818	0.18827	-117.149	10.0082	1.14567e-61	1.95893e-13	5.06387e-59	4.81027e-12	TRUE	TRUE	TRUE	TRUE	TRUE	TRUE	ASV
0b81bcd720dd3bb2e80138faef982d9e	0.186237	-0.616177	0.0507248	0.150727	3.67153	-4.08805	0.0012029	0.000421705	0.0131279	0.00268192	TRUE	TRUE	FALSE	TRUE	FALSE	TRUE	ASV
8182cb0602c9ec9fc255042e3a0d79d4	0.173171	-1.11262	0.0864092	0.171354	2.00408	-6.49308	0.0477663	3.2834e-09	0.335122	4.03129e-08	FALSE	TRUE	FALSE	TRUE	FALSE	TRUE	ASV
ea8c3dbf5c14bc7d0ebf8c4912da0b84	0.102587	-1.25482	0.0462127	0.139764	2.21988	-8.97816	0.0326362	7.95531e-11	0.255034	1.2558e-09	FALSE	TRUE	TRUE	TRUE	FALSE	TRUE	ASV
6feac728c4ea0796f6e5ddb5b2d27082	-0.327633	0.601857	0.0519351	0.155687	-6.30852	3.8658	3.4337e-07	0.000474888	5.42034e-06	0.00299424	TRUE	TRUE	FALSE	TRUE	FALSE	TRUE	ASV
566604ee5b865281e6c7ddfd7e80cc94	-1.00388	1.4474	0.0385173	0.152455	-26.0631	9.49394	1.77667e-17	4.77211e-09	3.83068e-16	5.70074e-08	TRUE	TRUE	TRUE	TRUE	TRUE	TRUE	ASV
47b005f9376d2b94eb3f1ad31894a9e9	-0.769825	0.782263	NA	0.148588	NA	5.26464	1	3.75203e-05	1	0.000271868	FALSE	TRUE	FALSE	TRUE	FALSE	TRUE	ASV
330d49899c50a8b48f0c69abea6366c7	0.0721566	-1.35935	0.0440166	0.139588	1.6393	-9.73832	0.109627	9.40508e-12	0.651635	1.88957e-10	FALSE	TRUE	TRUE	TRUE	FALSE	TRUE	ASV
6054d274210c38d08d5a7f46e9807585	0.166039	-1.0891	0.0935973	0.178866	1.77397	-6.08889	0.079272	2.39851e-08	0.522959	2.41558e-07	FALSE	TRUE	FALSE	TRUE	FALSE	TRUE	ASV
988e9683bd0db40e451ad2ac8971f3f9	-1.79643	2.12968	0.0282987	0.162716	-63.481	13.0883	1.26353e-22	1.23235e-10	3.28517e-21	1.81566e-09	TRUE	TRUE	TRUE	TRUE	TRUE	TRUE	ASV
99b686c045707ecfeb15f66e5bc5411f	0.0307222	-0.645324	0.075803	0.159506	0.40529	-4.04576	0.686556	0.00013739	1	0.000927118	FALSE	TRUE	TRUE	TRUE	FALSE	TRUE	ASV
b1c63c327a79b8d43a1c70f533bfa770	0.0289641	-0.722714	0.0872799	0.159622	0.331852	-4.52766	0.741052	2.55864e-05	1	0.000193319	FALSE	TRUE	TRUE	TRUE	FALSE	TRUE	ASV
80363e4f0ebc61def33b4762465b0085	-0.956939	2.3702	0.038371	0.15705	-24.9391	15.092	1.53982e-16	2.14976e-12	3.16558e-15	4.87278e-11	TRUE	TRUE	FALSE	TRUE	FALSE	TRUE	ASV
6f2327b91fe735b52e905dc5cd164020	0.0874679	-1.02134	0.0575371	0.145157	1.5202	-7.0361	0.136527	1.91208e-08	0.788824	2.01224e-07	FALSE	TRUE	TRUE	TRUE	FALSE	TRUE	ASV
90c8b1fafd90f04d6364c7620d422945	0.12147	-2.60295	0.0639898	0.146487	1.89826	-17.7692	0.0632177	9.67195e-24	0.423367	4.275e-21	FALSE	TRUE	TRUE	TRUE	FALSE	TRUE	ASV
8db7958e664794610207ab124860e386	-2.51389	2.79283	0.0138147	0.158918	-181.972	17.5741	7.64933e-31	8.86466e-13	2.8175e-29	2.11793e-11	TRUE	TRUE	TRUE	TRUE	TRUE	TRUE	ASV
135e4566aaf5f8e42fab503d0a477ed0	-1.14548	1.38135	0.0340293	0.1741	-33.6617	7.93423	2.63399e-39	8.83862e-11	1.2255e-37	1.37076e-09	TRUE	TRUE	TRUE	TRUE	TRUE	TRUE	ASV
fc23853e5636c0e3b06ed164f698adcb	-1.98888	2.45813	0.0412428	0.170515	-48.2238	14.4159	4.15486e-57	4.74067e-23	7.34579e-55	1.39692e-20	TRUE	TRUE	TRUE	TRUE	TRUE	TRUE	ASV
b1505a85a5bbe7dfacbc30f545701549	-0.490566	1.50921	0.0373395	0.164747	-13.138	9.16076	9.72342e-14	4.63818e-10	1.79073e-12	6.21235e-09	TRUE	TRUE	FALSE	TRUE	FALSE	TRUE	ASV
5be272bac91bf2f67600136181ec1bc6	0.117411	-1.36406	0.0430743	0.138689	2.72579	-9.83535	0.00984364	9.6622e-12	0.0887937	1.89809e-10	FALSE	TRUE	TRUE	TRUE	FALSE	TRUE	ASV
25df12dee6c26057f846952323339aa6	0.0839934	-0.525018	0.0495331	0.148685	1.6957	-3.53107	0.0949588	0.000787237	0.596991	0.00486656	FALSE	TRUE	TRUE	TRUE	FALSE	TRUE	ASV
8abc0bd58b28efc41655daaa8905a5d0	0.0698208	-1.20509	0.0521209	0.140718	1.33959	-8.56384	0.186317	1.93041e-11	0.998208	3.55517e-10	FALSE	TRUE	TRUE	TRUE	FALSE	TRUE	ASV
e66860dbaac1010e5b69f9780d84b3b2	-1.60354	2.36608	0.0600104	0.195749	-26.721	12.0873	4.02276e-48	1.79899e-21	2.96343e-46	3.18061e-19	TRUE	TRUE	TRUE	TRUE	TRUE	TRUE	ASV
5f12556eae3375ffd27eaefc7dbb14dc	-1.95684	1.65908	0.0165188	0.145171	-118.462	11.4284	2.30563e-39	4.66888e-12	1.13232e-37	9.82688e-11	TRUE	TRUE	TRUE	TRUE	TRUE	TRUE	ASV
4f9af4e5a89fbf67370aeb723a0ff248	-2.04881	1.99764	0.0279071	0.18634	-73.4153	10.7204	2.33125e-57	3.46047e-15	5.15205e-55	1.22805e-13	TRUE	TRUE	TRUE	TRUE	TRUE	TRUE	ASV
7769cac4c6bfbe7e3cddd33636c22519	-2.6036	2.90173	0.0465229	0.195867	-55.9638	14.8148	1.03254e-56	1.62693e-22	1.52128e-54	3.59552e-20	TRUE	TRUE	TRUE	TRUE	TRUE	TRUE	ASV
582299409fbeab15b5a998ef36898665	-1.08671	1.50596	0.0339099	0.152027	-32.047	9.90584	4.1006e-29	4.43802e-12	1.3942e-27	9.5688e-11	TRUE	TRUE	TRUE	TRUE	TRUE	TRUE	ASV
3a6150411d4ec5491a243ff0d8b3c910	-2.23052	2.63903	0.0157414	0.163188	-141.698	16.1717	3.35275e-30	1.4556e-12	1.18553e-28	3.38619e-11	TRUE	TRUE	TRUE	TRUE	TRUE	TRUE	ASV
05e739d3d36cc51dcab4d0ca94c2cc1e	0.0863484	-0.724407	0.0447032	0.139182	1.93159	-5.20475	0.0610961	7.48112e-06	0.412282	6.0121e-05	FALSE	TRUE	TRUE	TRUE	FALSE	TRUE	ASV
0e832b78c3ed7217d516ae2f40426bef	-1.57737	1.38692	0.0193192	0.159178	-81.6477	8.71299	1.3352e-40	3.50923e-10	7.37696e-39	4.92406e-09	TRUE	TRUE	TRUE	TRUE	TRUE	TRUE	ASV
9893e8157346efb50719112e382b17f8	-1.6385	1.42373	0.0138147	0.163079	-118.606	8.73032	9.06167e-43	7.38886e-10	5.7218e-41	9.74888e-09	TRUE	TRUE	TRUE	TRUE	TRUE	TRUE	ASV
a11c609395bb5fe97936cb8f889a8ee2	-1.73187	1.82815	0.0222254	0.275499	-77.923	6.63577	1.05499e-54	2.04747e-08	1.03624e-52	2.12937e-07	TRUE	TRUE	TRUE	TRUE	TRUE	TRUE	ASV
047dea2eaf59630ae9cd25b71c1d284e	-1.68149	1.87032	0.0158702	0.151326	-105.953	12.3595	8.34165e-28	1.57111e-10	2.73112e-26	2.27683e-09	TRUE	TRUE	TRUE	TRUE	TRUE	TRUE	ASV
a39fc65e37ab7c4d6b87ae60423fb80d	-0.988785	1.69532	0.0362232	0.182149	-27.297	9.30729	4.0831e-26	3.12768e-11	1.24464e-24	5.42132e-10	TRUE	TRUE	TRUE	TRUE	TRUE	TRUE	ASV
bd31dc5257990e4dfc08b90c061d0093	-0.826833	1.32697	0.0177973	0.155376	-46.4583	8.54035	8.63173e-26	6.99282e-09	2.54348e-24	8.02812e-08	TRUE	TRUE	TRUE	TRUE	TRUE	TRUE	ASV
b4b27bd95ad591399454dac07d4296b9	-1.19479	1.37387	0.0291016	0.158887	-41.0559	8.64682	1.52782e-21	2.31612e-08	3.75164e-20	2.38075e-07	TRUE	TRUE	TRUE	TRUE	TRUE	TRUE	ASV
7413501d9d033c932cffd7a661f48917	-1.31901	1.91536	0.0218532	0.161687	-60.358	11.8461	7.74727e-27	2.85842e-11	2.44592e-25	5.05368e-10	TRUE	TRUE	TRUE	TRUE	TRUE	TRUE	ASV
e188a072d518758d5ecee793f2d82679	-0.401359	0.839528	0.0368392	0.173864	-10.8949	4.82864	1.24239e-12	2.86179e-05	2.24138e-11	0.00021259	TRUE	TRUE	FALSE	TRUE	FALSE	TRUE	ASV
bbe2948692a5df8cb1eac5bebb054c9d	0.10493	-1.71127	0.0448347	0.139545	2.34039	-12.2632	0.0234679	2.1182e-16	0.193949	1.00003e-14	FALSE	TRUE	TRUE	TRUE	FALSE	TRUE	ASV
072861887b9af895d048d54d3b36d1e2	-1.71797	2.11133	0.0389153	0.193225	-44.1465	10.9268	1.94082e-57	1.82991e-17	5.15205e-55	1.15546e-15	TRUE	TRUE	TRUE	TRUE	TRUE	TRUE	ASV
0df47ba8fdf63db32a4d9bc6dba17c0f	-2.10179	1.94579	0.0190732	0.148617	-110.196	13.0926	4.47565e-46	4.7635e-15	3.04344e-44	1.55961e-13	TRUE	TRUE	TRUE	TRUE	TRUE	TRUE	ASV
5f8c4f83215d666e801e21278b17fb45	-1.04501	0.789072	0.0138147	0.152727	-75.645	5.16654	5.64857e-33	1.94726e-05	2.17101e-31	0.000149685	TRUE	TRUE	TRUE	TRUE	TRUE	TRUE	ASV
04d89f63bbfdf6d8f836123bc47251b4	-0.921011	0.946336	0.0330289	0.170595	-27.885	5.54727	4.79221e-36	6.90495e-07	2.11816e-34	6.35831e-06	TRUE	TRUE	TRUE	TRUE	TRUE	TRUE	ASV
3880d07540f9da93fe408e490b4bd2ed	-1.06544	1.69228	0.0496137	0.218921	-21.4746	7.73011	5.23967e-34	3.61175e-11	2.10539e-32	6.13998e-10	TRUE	TRUE	TRUE	TRUE	TRUE	TRUE	ASV
110954c67493c1572b227ba64e9ac200	-0.713139	1.43802	0.0300386	0.159738	-23.7407	9.00237	4.32395e-20	9.28781e-10	9.80096e-19	1.20742e-08	TRUE	TRUE	TRUE	TRUE	TRUE	TRUE	ASV
ed3cdf706e1447d171dd387afae8e0dc	-0.447224	0.951191	0.0293747	0.144364	-15.2248	6.58882	4.23547e-12	2.63087e-06	7.48831e-11	2.28008e-05	TRUE	TRUE	FALSE	TRUE	FALSE	TRUE	ASV
3dbe19f3f6e09092aef9694cdf618fa3	0.136297	-1.07802	0.048723	0.140667	2.79739	-7.66362	0.00804221	3.16887e-09	0.0764442	3.94546e-08	FALSE	TRUE	TRUE	TRUE	FALSE	TRUE	ASV
f5a8edcca6d3ed5107cb077e7b84c16b	-0.900012	2.13171	0.0701553	0.2232	-12.8288	9.55068	4.41354e-23	7.38798e-16	1.21924e-21	2.96862e-14	TRUE	TRUE	TRUE	TRUE	TRUE	TRUE	ASV
8204a253746fbc431b065738f39565e8	-0.515765	1.31986	0.0985457	0.213236	-5.23376	6.18967	5.3212e-07	5.15966e-09	8.11024e-06	6.08152e-08	TRUE	TRUE	TRUE	TRUE	TRUE	TRUE	ASV
89e00ca4fbf88379a98d3996b4656c87	0.139715	-1.60055	0.0611979	0.144007	2.283	-11.1144	0.0258705	2.14938e-16	0.207904	1.00003e-14	FALSE	TRUE	FALSE	TRUE	FALSE	TRUE	ASV
b02432f76c65bb9de0611c4712850cbc	-0.579988	0.55087	0.0184573	0.154601	-31.4233	3.56317	2.13325e-20	0.00165249	4.9626e-19	0.0099374	TRUE	TRUE	TRUE	TRUE	TRUE	TRUE	ASV
af1d13c504e20c3f9aaa11ef08a22427	0.106088	-1.69934	0.0750058	0.152274	1.4144	-11.1597	0.16209	1.17168e-16	0.895549	6.47353e-15	FALSE	TRUE	TRUE	TRUE	FALSE	TRUE	ASV
1ba09da532a0f9985b3caf72a47b42e3	-0.483802	0.833852	0.0462194	0.180383	-10.4675	4.62268	7.32609e-12	5.92951e-05	1.26986e-10	0.000419335	TRUE	TRUE	TRUE	TRUE	TRUE	TRUE	ASV
6e8986f8088b452f964e7968bb8bca87	0.0822272	-2.12263	0.105145	0.173566	0.782032	-12.2295	0.438481	1.36817e-15	1	5.25855e-14	FALSE	TRUE	TRUE	TRUE	FALSE	TRUE	ASV
64985768bd5c61edeb534b014769186f	-1.29923	2.93387	0.0312523	0.17399	-41.5725	16.8623	7.06962e-24	8.27428e-15	2.01598e-22	2.52223e-13	TRUE	TRUE	TRUE	TRUE	TRUE	TRUE	ASV
313ff9f5a805c6777206081ea4910b17	0.0425056	-2.50086	0.0548275	0.143871	0.775261	-17.3826	0.443706	3.54374e-18	1	2.61056e-16	FALSE	TRUE	TRUE	TRUE	FALSE	TRUE	ASV
ad0afd7293b32bf565de97915ef4c20a	0.0761882	-2.98592	0.0941295	0.163424	0.809397	-18.271	0.420954	9.47273e-29	1	8.37389e-26	FALSE	TRUE	FALSE	TRUE	FALSE	TRUE	ASV
9b33c8964bb40d3f753a68f6aeb20264	-0.527252	0.929046	0.0553576	0.169179	-9.52447	5.49149	1.88014e-08	3.24552e-05	3.07786e-07	0.000239086	TRUE	TRUE	TRUE	TRUE	TRUE	TRUE	ASV
11764b0405507198175fe590debb40b4	0.0661458	0.452469	0.0839141	0.157218	0.788256	2.87797	0.433327	0.00536567	1	0.0302118	FALSE	TRUE	TRUE	TRUE	FALSE	TRUE	ASV
c78ef78cda6297c41168f3805d9759a2	-1.05061	1.19343	0.0196886	0.238288	-53.3615	5.00836	6.23162e-41	9.8491e-06	3.6725e-39	7.77376e-05	TRUE	TRUE	TRUE	TRUE	TRUE	TRUE	ASV
293f4657f2ecfd93549cdf706d420f00	-2.92978	3.07506	0.0150796	0.247381	-194.287	12.4304	2.07553e-72	9.1395e-17	1.83477e-69	5.38621e-15	TRUE	TRUE	TRUE	TRUE	TRUE	TRUE	ASV
167bb82c73c73fcecc7b0f8e3fc780ad	-0.541372	1.08772	0.0504657	0.192648	-10.7275	5.64613	7.32741e-14	1.11471e-06	1.37818e-12	9.95358e-06	TRUE	TRUE	TRUE	TRUE	TRUE	TRUE	ASV
c18afe570abfe82d2f746ecc6e291bab	-0.681757	1.92942	0.12864	0.273979	-5.29975	7.04223	4.96673e-07	1.06036e-10	7.70278e-06	1.58874e-09	TRUE	TRUE	FALSE	TRUE	FALSE	TRUE	ASV
4d237c75466bdf8d4005d2db9d00078a	-0.701776	1.53464	0.0568799	0.216501	-12.3378	7.08839	6.57482e-14	4.08084e-08	1.26351e-12	4.05333e-07	TRUE	TRUE	TRUE	TRUE	TRUE	TRUE	ASV
0c4204a0e15fccc22a7456685898cd5c	-0.450821	1.29386	0.0562296	0.174098	-8.01751	7.4318	1.19449e-10	1.01469e-09	2.03063e-09	1.29998e-08	TRUE	TRUE	FALSE	TRUE	FALSE	TRUE	ASV
af0fca738bb4eea2a617983a19b1c74e	-2.65845	2.95825	NA	0.204957	NA	14.4336	1	2.25498e-12	1	4.98351e-11	FALSE	TRUE	FALSE	TRUE	FALSE	TRUE	ASV
5635d464619ec05d2251dc185bb43c55	0.109364	-0.827919	0.0871147	0.166281	1.2554	-4.97903	0.213178	3.88981e-06	1	3.30634e-05	FALSE	TRUE	FALSE	TRUE	FALSE	TRUE	ASV
c7f8182c2a61ef87ea8db9b4d1ecaf20	0.135647	-1.81564	0.0545221	0.143978	2.48793	-12.6106	0.015551	9.10476e-19	0.137471	8.94289e-17	FALSE	TRUE	TRUE	TRUE	FALSE	TRUE	ASV
de278d89f5f7456308bb382ae8ef95c3	0.104556	-1.51155	0.0475152	0.139621	2.20048	-10.8261	0.0331929	7.347e-14	0.255034	1.96811e-12	FALSE	TRUE	TRUE	TRUE	FALSE	TRUE	ASV
0aa36375f2e942dad909e63dc213c324	-0.88867	0.678083	0.0179002	0.167019	-49.6457	4.05991	1.82961e-35	0.000244341	7.70179e-34	0.00158822	TRUE	TRUE	TRUE	TRUE	TRUE	TRUE	ASV
4140eca581dcbcf4fb07bda83924e8a9	-0.720732	0.855702	0.0360688	0.157977	-19.9821	5.41664	1.00959e-20	4.53965e-06	2.41209e-19	3.7859e-05	TRUE	TRUE	TRUE	TRUE	TRUE	TRUE	ASV
1927367893d46e7a393b46fa68e6c489	-0.579256	0.934712	0.033401	0.161539	-17.3425	5.78629	1.64572e-16	3.25745e-06	3.30639e-15	2.79572e-05	TRUE	TRUE	TRUE	TRUE	TRUE	TRUE	ASV
5903d6eeb80fd89396b445f2c4874865	0.125485	-2.15507	0.0540382	0.14256	2.32214	-15.1169	0.0251459	1.36325e-18	0.204192	1.09556e-16	FALSE	TRUE	TRUE	TRUE	FALSE	TRUE	ASV

## Sheet: 8 FAPROTAX sig nematode species
Supplemental Table 1 sheet 8 FAPROTAX results significant functional groups among nematode species
group	effect_size_lower	effect_size	effect_size_upper	effect_size_magnitude	wilcox_stat	wilcox_p	p.adj
nitrification	-0.991826	-0.68899	-0.386153	3	2030	1.94512e-12	4.40893e-11
aerobic_ammonia_oxidation	-0.990347	-0.687543	-0.38474	3	2030	1.94512e-12	4.40893e-11
cellulolysis	-0.854711	-0.554653	-0.254595	3	1771.5	3.98487e-14	2.70971e-12
xylanolysis	-0.823082	-0.523584	-0.224087	3	2869.5	3.55817e-07	3.45651e-06
chitinolysis	-0.818564	-0.519144	-0.219723	3	2510	1.08437e-08	1.47475e-07
nitrogen_fixation	-0.789372	-0.490437	-0.191503	2	2421.5	9.94364e-08	1.12695e-06
chemoheterotrophy	-0.787503	-0.488599	-0.189694	2	2961	0.000242114	0.000968455
photoheterotrophy	-0.64745	-0.350495	-0.053541	2	2889	3.64649e-05	0.000206634
aerobic_nitrite_oxidation	-0.642835	-0.345934	-0.0490332	2	3850	0.00366851	0.00959456
anoxygenic_photoautotrophy	-0.613516	-0.31694	-0.0203642	2	3431	9.62749e-05	0.000467621
anoxygenic_photoautotrophy_S_oxidizing	-0.613516	-0.31694	-0.0203642	2	3431	9.62749e-05	0.000467621
hydrocarbon_degradation	-0.575547	-0.27935	0.0168466	2	2135.5	2.56551e-09	4.36137e-08
sulfite_respiration	-0.549228	-0.253266	0.0426953	2	4025	0.0215765	0.0458502
methanotrophy	-0.541477	-0.245581	0.0503161	2	3780	0.00179136	0.00529618
dark_sulfide_oxidation	-0.53574	-0.23989	0.0559603	2	3955	0.0106389	0.0249465
thiosulfate_respiration	-0.520148	-0.22442	0.0713082	2	3640	0.000416604	0.00157384
plant_pathogen	-0.519751	-0.224025	0.0716998	2	3670.5	0.0012139	0.00388061
aliphatic_non_methane_hydrocarbon_degradation	-0.518221	-0.222508	0.0732062	2	2596.5	2.09279e-06	1.77887e-05
aromatic_hydrocarbon_degradation	-0.512228	-0.216558	0.079111	2	2677	5.90662e-06	4.0165e-05
respiration_of_sulfur_compounds	-0.435373	-0.140166	0.155041	1	3039	2.86604e-05	0.000177174
nitrate_reduction	-0.417153	-0.122027	0.1731	1	3276	0.00457478	0.0114693
fermentation	-0.333556	-0.0386573	0.256241	1	3281	0.00472266	0.0114693
methylotrophy	-0.331821	-0.0369252	0.257971	1	3488	0.0222703	0.0458903
sulfate_respiration	-0.278243	0.0166346	0.311512	1	3176	0.000142022	0.000643831
methanogenesis	-0.252338	0.0425657	0.33747	1	3919	0.0156252	0.0342746
nonphotosynthetic_cyanobacteria	-0.103295	0.192206	0.487706	1	2727	2.86119e-06	2.16179e-05
dark_oxidation_of_sulfur_compounds	-0.060335	0.235479	0.531294	2	3170	0.000985682	0.00335132
intracellular_parasites	-0.0516175	0.244268	0.540154	2	3158	0.00125549	0.00388061
aromatic_compound_degradation	-0.0447017	0.251243	0.547187	2	5620.5	0.000653001	0.00233706
human_associated	0.139696	0.437811	0.735925	2	5272.5	0.0130302	0.0295351
oxygenic_photoautotrophy	0.140709	0.438838	0.736968	2	5263	0.00241443	0.00656724
photosynthetic_cyanobacteria	0.140709	0.438838	0.736968	2	5263	0.00241443	0.00656724
predatory_or_exoparasitic	0.486824	0.79218	1.09754	3	5748	0.00015795	0.000671286

## Sheet: 9 amplicontraits sig nem spe
Supplemental Table 1 sheet 9 amplicontraits results significant traits among nematode species
trait_value	trait	lfc_(Intercept)	lfc_nematode_speciesC. inopinata	se_(Intercept)	se_nematode_speciesC. inopinata	W_(Intercept)	W_nematode_speciesC. inopinata	p_(Intercept)	p_nematode_speciesC. inopinata	q_(Intercept)	q_nematode_speciesC. inopinata	diff_(Intercept)	diff_nematode_speciesC. inopinata	passed_ss_(Intercept)	passed_ss_nematode_speciesC. inopinata	diff_robust_(Intercept)	diff_robust_nematode_speciesC. inopinata
0.8799-1.27	d1_lo20	-0.232342	0.741662	0.128574	0.205247	-1.80706	3.61351	0.0723426	0.000387191	0.144478	0.00106478	FALSE	TRUE	FALSE	TRUE	FALSE	TRUE
2.05-2.44	d1_lo20	-0.514051	0.965356	0.0870379	0.213634	-5.90606	4.51874	3.19346e-08	1.43994e-05	1.7564e-07	5.27979e-05	TRUE	TRUE	TRUE	TRUE	TRUE	TRUE
2.83-3.22	d1_lo20	-0.762299	1.57146	0.034705	0.138773	-21.9651	11.324	6.2096e-17	6.9673e-11	6.83056e-16	7.66403e-10	TRUE	TRUE	TRUE	TRUE	TRUE	TRUE
1.37-1.83	d1_up20	-0.212766	0.551695	0.167822	0.257072	-1.26781	2.14607	0.206522	0.0332217	0.247827	0.0442956	FALSE	TRUE	FALSE	TRUE	FALSE	TRUE
1.83-2.28	d1_up20	0.144697	-0.757062	0.127458	0.239794	1.13525	-3.15714	0.258342	0.00197766	0.281827	0.00296648	FALSE	TRUE	FALSE	TRUE	FALSE	TRUE
2.28-2.73	d1_up20	0.235925	-1.08234	0.115007	0.195846	2.05141	-5.52646	0.0430093	2.90844e-07	0.0860186	8.72531e-07	FALSE	TRUE	TRUE	TRUE	FALSE	TRUE
2.73-3.19	d1_up20	0.312673	-0.926475	0.130687	0.256298	2.39253	-3.61483	0.0181098	0.000423191	0.0434635	0.00072547	TRUE	TRUE	FALSE	TRUE	FALSE	TRUE
4.55-5	d1_up20	-0.658829	2.09131	0.172151	0.342144	-3.82705	6.11236	0.000185277	7.14188e-09	0.000741106	8.57025e-08	TRUE	TRUE	FALSE	TRUE	FALSE	TRUE
5.91-6.37	d1_up20	0.171735	-1.09272	0.131188	0.199659	1.30908	-5.47295	0.194255	4.93796e-07	0.247827	1.18511e-06	FALSE	TRUE	TRUE	TRUE	FALSE	TRUE
4.38-5.84	d2_lo30	-0.431053	0.984167	0.121871	0.238909	-3.53695	4.11942	0.000534202	6.16269e-05	0.00195874	0.000225965	TRUE	TRUE	TRUE	TRUE	TRUE	TRUE
8.75-10.2	d2_lo30	-0.683849	1.67283	0.0731189	0.195518	-9.35256	8.55589	3.18771e-14	1.04268e-12	3.50648e-13	1.14694e-11	TRUE	TRUE	TRUE	TRUE	TRUE	TRUE
14.7-16.3	d2_up30	0.415594	-2.31166	0.119058	0.193686	3.49069	-11.9351	0.000674811	3.97743e-22	0.00292418	5.17066e-21	TRUE	TRUE	TRUE	TRUE	TRUE	TRUE
9.78-11.4	d2_up30	-0.468011	1.00705	0.10673	0.253173	-4.38501	3.97773	2.3372e-05	0.000113715	0.000303836	0.000369574	TRUE	TRUE	TRUE	TRUE	TRUE	TRUE
45.7-57.1	doubling_h20	0.167611	-1.56684	0.123126	0.186499	1.3613	-8.40133	0.17739	1.7128e-12	0.413585	1.19896e-11	FALSE	TRUE	TRUE	TRUE	FALSE	TRUE
1.19e+05-1.73e+06	genome_size10	0.380916	-1.43467	0.132787	0.239336	2.86863	-5.99436	0.00484108	2.03555e-08	0.0207653	1.01778e-07	TRUE	TRUE	FALSE	TRUE	FALSE	TRUE
1.73e+06-3.32e+06	genome_size10	1.30211	-3.60597	0.127941	0.266766	10.1774	-13.5174	1.27651e-19	1.89999e-29	1.27651e-18	1.89999e-28	TRUE	TRUE	TRUE	TRUE	TRUE	TRUE
4.91e+06-6.5e+06	genome_size10	-0.249345	0.78447	0.135538	0.225264	-1.83966	3.48245	0.0673945	0.000617882	0.0962779	0.00123576	FALSE	TRUE	FALSE	TRUE	FALSE	TRUE
4.95-6	optimum_ph10	0.853279	-2.24949	0.158535	0.267396	5.38226	-8.41259	2.16275e-07	9.69015e-15	1.13939e-06	7.75212e-14	TRUE	TRUE	FALSE	TRUE	FALSE	TRUE
8.1-9.15	optimum_ph10	0.270235	-0.801545	0.132634	0.282079	2.03745	-2.84156	0.0433395	0.00510581	0.0693433	0.00816929	FALSE	TRUE	TRUE	TRUE	FALSE	TRUE
9.15-10.2	optimum_ph10	0.512701	-1.91628	0.1485	0.242726	3.45253	-7.89482	0.000771759	1.66899e-12	0.00205802	6.67596e-12	TRUE	TRUE	FALSE	TRUE	FALSE	TRUE
2.9-13.2	optimum_tmp10	0.156787	-1.74422	0.125949	0.189646	1.24485	-9.19726	0.216569	1.95137e-14	0.307668	5.35709e-14	FALSE	TRUE	FALSE	TRUE	FALSE	TRUE
43.8-54	optimum_tmp10	0.379467	-1.87247	0.126908	0.202985	2.99009	-9.22468	0.00362618	1.55672e-14	0.013125	5.35709e-14	TRUE	TRUE	FALSE	TRUE	FALSE	TRUE
54-64.2	optimum_tmp10	0.358936	-1.84003	0.12483	0.206002	2.8754	-8.93211	0.00492187	2.00891e-14	0.013125	5.35709e-14	TRUE	TRUE	TRUE	TRUE	TRUE	TRUE
1	rRNA16S_genes_exact	0.813759	-2.52091	0.161374	0.263112	5.04268	-9.58111	1.20522e-06	1.51881e-17	1.44626e-05	1.82258e-16	TRUE	TRUE	TRUE	TRUE	TRUE	TRUE
1.333	rRNA16S_genes_exact	-0.592695	0.928162	0.0553964	0.185441	-10.6992	5.00517	2.06534e-18	2.31147e-06	3.71761e-17	7.63222e-06	TRUE	TRUE	TRUE	TRUE	TRUE	TRUE
1.667	rRNA16S_genes_exact	0.108045	-0.462103	0.0902506	0.162751	1.19717	-2.83933	0.235655	0.0060528	0.446505	0.0114685	FALSE	TRUE	TRUE	TRUE	FALSE	TRUE
3	rRNA16S_genes_exact	-0.175928	0.576361	0.112473	0.237376	-1.56417	2.42805	0.119459	0.0161224	0.279887	0.0263821	FALSE	TRUE	FALSE	TRUE	FALSE	TRUE
4.2	rRNA16S_genes_exact	0.174165	-1.24714	0.102173	0.168766	1.70461	-7.38972	0.0918772	8.91992e-11	0.236256	6.42234e-10	FALSE	TRUE	FALSE	TRUE	FALSE	TRUE
4.5	rRNA16S_genes_exact	0.450208	-4.66195	0.191853	0.243124	2.34662	-19.1752	0.0219556	1.1049e-28	0.0878225	3.97763e-27	FALSE	TRUE	FALSE	TRUE	FALSE	TRUE
5.5	rRNA16S_genes_exact	0.139184	-1.6167	0.136233	0.201586	1.02166	-8.01991	0.309288	1.58305e-12	0.540473	1.42475e-11	FALSE	TRUE	FALSE	TRUE	FALSE	TRUE
5.632	rRNA16S_genes_exact	-0.213517	0.62641	0.0589493	0.15255	-3.62204	4.10625	0.00181508	0.000601105	0.00933469	0.00127293	TRUE	TRUE	FALSE	TRUE	FALSE	TRUE
6.444	rRNA16S_genes_exact	0.0827876	-1.22757	0.126694	0.187735	0.653446	-6.53887	0.515173	3.93169e-09	0.806357	2.02201e-08	FALSE	TRUE	FALSE	TRUE	FALSE	TRUE
6.667	rRNA16S_genes_exact	0.0487207	0.481275	0.0800914	0.154777	0.608314	3.10947	0.545132	0.00279708	0.817698	0.00559416	FALSE	TRUE	TRUE	TRUE	FALSE	TRUE
7	rRNA16S_genes_exact	-0.497315	1.3321	0.153088	0.285969	-3.24855	4.65821	0.00139214	6.31346e-06	0.00933469	1.89404e-05	TRUE	TRUE	TRUE	TRUE	TRUE	TRUE
8	rRNA16S_genes_exact	-0.541876	1.68614	0.119789	0.273876	-4.52359	6.15658	1.31189e-05	7.83826e-09	0.00011807	3.52722e-08	TRUE	TRUE	FALSE	TRUE	FALSE	TRUE
8.625	rRNA16S_genes_exact	0.108004	-0.752893	0.106938	0.177476	1.00998	-4.24222	0.315276	5.456e-05	0.540473	0.000130944	FALSE	TRUE	FALSE	TRUE	FALSE	TRUE
10	rRNA16S_genes_exact	0.166332	-0.95411	0.126879	0.189363	1.31095	-5.03852	0.193138	2.33207e-06	0.386276	7.63222e-06	FALSE	TRUE	FALSE	TRUE	FALSE	TRUE
11	rRNA16S_genes_exact	-2.09691	2.46355	0.0401117	0.199334	-52.2767	12.3589	1.35285e-59	1.42994e-19	4.87026e-58	2.57388e-18	TRUE	TRUE	TRUE	TRUE	TRUE	TRUE
coccobacillus	cellshape	0.429646	-1.41601	0.127272	0.225326	3.37581	-6.28428	0.000946284	3.6894e-09	0.00425828	8.30115e-09	TRUE	TRUE	FALSE	TRUE	FALSE	TRUE
filament	cellshape	0.307916	-1.51109	0.15258	0.230712	2.01806	-6.54967	0.0457609	1.41013e-09	0.137283	4.23038e-09	FALSE	TRUE	FALSE	TRUE	FALSE	TRUE
pleomorphic	cellshape	0.0523063	-1.44952	0.0576501	0.142786	0.907306	-10.1517	0.37045	5.70881e-12	0.476293	2.56896e-11	FALSE	TRUE	TRUE	TRUE	FALSE	TRUE
spiral	cellshape	0.116096	-1.71521	0.0861047	0.156792	1.34831	-10.9393	0.182463	4.14577e-16	0.273695	3.73119e-15	FALSE	TRUE	TRUE	TRUE	FALSE	TRUE
vibrio	cellshape	0.159917	-0.592819	0.0953012	0.20022	1.67802	-2.96084	0.0961317	0.00374599	0.176542	0.00561898	FALSE	TRUE	TRUE	TRUE	FALSE	TRUE
anaerobic	metabolism	0.54301	-1.84248	0.183394	0.277961	2.96088	-6.62854	0.00359258	6.44017e-10	0.0251481	2.25406e-09	TRUE	TRUE	FALSE	TRUE	FALSE	TRUE
obligate_anaerobic	metabolism	0.154487	-1.72841	0.154551	0.226363	0.999587	-7.63556	0.320251	2.55563e-11	0.320251	1.78894e-10	FALSE	TRUE	FALSE	TRUE	FALSE	TRUE
gliding	motility	0.40164	-1.63472	0.148398	0.251057	2.7065	-6.51136	0.00779971	1.85828e-09	0.0194993	9.29142e-09	TRUE	TRUE	TRUE	TRUE	TRUE	TRUE
halophilic	rangesalinity	-0.3879	0.845215	0.119337	0.224405	-3.25047	3.76647	0.00150172	0.000259786	0.00750859	0.00129893	TRUE	TRUE	TRUE	TRUE	TRUE	TRUE
psychrophilic	rangetmp	0.443532	-1.70598	0.13306	0.226364	3.33332	-7.53644	0.00108763	4.68005e-12	0.00326289	2.80803e-11	TRUE	TRUE	TRUE	TRUE	TRUE	TRUE
psychrotolerant	rangetmp	-0.623862	1.1803	0.118696	0.223816	-5.25596	5.27353	5.81574e-07	5.37442e-07	3.48944e-06	1.61232e-06	TRUE	TRUE	TRUE	TRUE	TRUE	TRUE

## Sheet: 10 PERMANOVA fig samples
Supplemental Table 1 sheet 10 PERMANOVA results for fig samples
model (includes all fig samples)	sample distance matrix ~ surface_or_interior + plant_label + foundress_number + worms_present							vegan::adonis2(formula = clr_dist_matrix ~ phyloseq::sample_data(ps_clr)$nematode_species + phyloseq::sample_data(ps_clr)$study + phyloseq::sample_data(ps_clr)$substrate_type)
result
		Df	SumOfSqs	R2	F	Pr(>F)
	Model	22	105830	0.47304	1.9178	0.001
	Residual	47	117891	0.52696
	Total	69	223721	1
	with option, by="term"
	Term	Df	SumOfSqs	R2	F	Pr(>F)
	surface_or_interior	1	11261	0.05033	4.4893	0.001
	plant_label	11	71227	0.31838	2.5815	0.001
	foundress_number	9	20246	0.09049	0.8968	0.848
	worms_present	1	3096	0.01384	1.2343	0.115
	Residual	47	117891	0.52696
	Total	69	223721	1
model (includes all fig samples)	sample distance matrix ~ surface_or_interior + foundress_number + worms_present (strata=plant_label)							vegan::adonis2(clr_dist_matrix ~ phyloseq::sample_data(ps_clr)$surface_or_interior + phyloseq::sample_data(ps_clr)$foundress_number + phyloseq::sample_data(ps_clr)$worms_present, strata=phyloseq::sample_data(ps_clr)$plant_label)
		Df	SumOfSqs	R2	F	Pr(>F)
	Model	11	46494	0.20782	1.3833	0.001
	Residual	58	177227	0.79218
	Total	69	223721	1
	with option, by="term"
	Term	Df	SumOfSqs	R2	F	Pr(>F)
	surface_or_interior	1	11261	0.05033	3.6852	0.001
	foundress_number	9	31629	0.14138	1.1501	0.556
	worms_present	1	3604	0.01611	1.1796	0.495
	Residual	58	177227	0.79218
	Total	69	223721	1
model (includes only fig suspensions)	sample distance matrix ~ plant_label + foundress_number + worms_present							vegan::adonis2(clr_dist_matrix ~ phyloseq::sample_data(ps_clr)$plant_label + phyloseq::sample_data(ps_clr)$foundress_number + phyloseq::sample_data(ps_clr)$worms_present)
result
		Df	SumOfSqs	R2	F	Pr(>F)
	Model	21	68922	0.59185	1.1048	0.228
	Residual	16	47530	0.40815
	Total	37	116452	1
	with option, by="term"
	Term	Df	SumOfSqs	R2	F	Pr(>F)
	plant_label	11	50920	0.43726	1.5583	0.013
	foundress_number	9	15985	0.13727	0.5979	0.999
	worms_present	1	2016	0.01731	0.6787	0.898
	Residual	16	47530	0.40815
	Total	37	116452	1
model (includes only fig suspensions)	sample distance matrix ~ foundress_number + worms_present (strata=plant_label)							vegan::adonis2(clr_dist_matrix ~ phyloseq::sample_data(ps_clr)$foundress_number + phyloseq::sample_data(ps_clr)$worms_present, strata=phyloseq::sample_data(ps_clr)$plant_label)
		Df	SumOfSqs	R2	F	Pr(>F)
	Model	10	27160	0.23323	0.8213	0.355
	Residual	27	89292	0.76677
	Total	37	116452	1
	with option, by="term"
	Term	Df	SumOfSqs	R2	F	Pr(>F)
	foundress_number	9	24517	0.21053	0.8237	0.254
	worms_present	1	2643	0.0227	0.7992	0.737
	Residual	27	89292	0.76677
	Total	37	116452	1

[truncated: 3 more sheets: 11 Diff. Abund. fig surf susp, 12 Genus co-occur. figs, 13 Diff. Abund. Caeno occ]
